# Supplementary material for: CicArMiSatDB: the chickpea microsatellite database
Source: BMC Bioinformatics. 2014 Jun 21;15:212. doi: 10.1186/1471-2105-15-212 (PMC4230034; doi:10.1186/1471-2105-15-212)
Supplement: Additional file 1: Table S1 — List of published SSR markers included in the CicArMiSatDB database. [file 1471-2105-15-212-S1.xls]

## Sheet: Sheet1
Additional file 1: Table S1: List of published SSR markers included in the CicArMiSatDB database
Marker name	Marker type	Species	GenBank ID*	Motif	Forward primer	Reverse primer	Product size (bp)	Source
CaM0015	SSR	Cicer arietinum	EI846874	(TTA)18(TAT)20	AAAGACTTTACGGCTACAGCTTAT	TTATATGATCGAGTGGTGGGC	218	Thudi et al. 2011, PLoS ONE e6(11)27275
CaM0024	SSR	Cicer arietinum	EI847179	(TTC)5	CTGCCCATTGAGGATTCATT	CCCTCAGATCATTGCCATCT	277	Thudi et al. 2011, PLoS ONE e6(11)27275
CaM0031	SSR	Cicer arietinum	EI847363	(CAT)12	CGCTGCTTGTAAATGAACCA	CCTACAATGACCTCTGTCCGA	242	Thudi et al. 2011, PLoS ONE e6(11)27275
CaM0033	SSR	Cicer arietinum	EI847384	(GAA)6	GCCTTGAATGCATCACAAAA	GAAGCCATCATGGAAAATTCA	241	Thudi et al. 2011, PLoS ONE e6(11)27275
CaM0034	SSR	Cicer arietinum	EI847407	(AC)10	TGCAGCTGATGGTTTTGTTC	AACGGGTGAGGTTCTGATTG	255	Thudi et al. 2011, PLoS ONE e6(11)27275
CaM0035	SSR	Cicer arietinum	EI847408	(TTA)7	TGTTCCGATGGAACCTTCTC	TTTTGCTTCCTAAAAGCGGA	149	Thudi et al. 2011, PLoS ONE e6(11)27275
CaM0036	SSR	Cicer arietinum	EI847440	(TGA)7	CATTTTCCTGGAAGAACGGA	GCCCAACAACTTTATTCCCA	219	Thudi et al. 2011, PLoS ONE e6(11)27275
CaM0037	SSR	Cicer arietinum	EI847459	(TA)7	TGATTATGGAGATGCGATTTTC	AAAGACTACCAATGATCAAAAGCA	145	Thudi et al. 2011, PLoS ONE e6(11)27275
CaM0038	SSR	Cicer arietinum	EI847480	(TAA)43	CATGCTCGAATCTTATTTTGAGG	TCGATATAGCAAGGGAGAGGA	272	Thudi et al. 2011, PLoS ONE e6(11)27275
CaM0039	SSR	Cicer arietinum	EI847556	(ATTA)5	GCGCGAAATATTCACCAACT	ACTTCATCCTCAAGCCCCTT	255	Thudi et al. 2011, PLoS ONE e6(11)27275
CaM0047	SSR	Cicer arietinum	EI847786	(AT)5n(TAA)5	TTGGCCACTAGCTTCATTCA	GGAAAACATCTTTTGCTTTGG	101	Thudi et al. 2011, PLoS ONE e6(11)27275
CaM0050	SSR	Cicer arietinum	EI847890	(TA)6	TTGTGTATGAAAGGAGGATCG	GGTGCCTTGATAACCTTGGA	268	Thudi et al. 2011, PLoS ONE e6(11)27275
CaM0056	SSR	Cicer arietinum	EI848147	(TTGATT)5n(TTC)8	ATCGTATCCTGTTCCGATGC	GGACAGTTTGAGTCACGCAG	167	Thudi et al. 2011, PLoS ONE e6(11)27275
CaM0062	SSR	Cicer arietinum	EI848286	(AT)10	TTTGTTTCATTGCTGCTTCG	TTTGTAGTTTCTAGTCGTGTCCC	128	Thudi et al. 2011, PLoS ONE e6(11)27275
CaM0063	SSR	Cicer arietinum	EI848286	(AAT)5	ATGTCTCCACCACACTCCGT	TGCGGATTCTTTTCAGATGAT	254	Thudi et al. 2011, PLoS ONE e6(11)27275
CaM0072	SSR	Cicer arietinum	EI848574	(TA)7	TCAAGAGTTCGGTTCAATCTG	TGAGATAAAATCACGTAGCCCC	242	Thudi et al. 2011, PLoS ONE e6(11)27275
CaM0079	SSR	Cicer arietinum	EI848807	(TG)8	TTGAAGGTGAGTCAACAAATCA	TCAAATTCATCGCAGACCAA	221	Thudi et al. 2011, PLoS ONE e6(11)27275
CaM0085	SSR	Cicer arietinum	EI849035	(AT)7	TGTTTGATTATTTTTCGGGCA	CCAATTCCATTCCCAAACAC	122	Thudi et al. 2011, PLoS ONE e6(11)27275
CaM0089	SSR	Cicer arietinum	EI849127	(AT)5n(AT)8	GCTATTCAGGAACAGACGGAA	CCTATTGGGCGCAAATTTAT	272	Thudi et al. 2011, PLoS ONE e6(11)27275
CaM0099	SSR	Cicer arietinum	EI849254	(AT)5n(AT)8	GCTATTCAGGAACAGACGGAA	TATGGGGCGCAAATTTATTG	270	Thudi et al. 2011, PLoS ONE e6(11)27275
CaM0107	SSR	Cicer arietinum	EI849366	(TTG)7	ACTGAGTTGCACCTGGTGGT	CAACAACTTCAGCAACAACATC	121	Thudi et al. 2011, PLoS ONE e6(11)27275
CaM0122	SSR	Cicer arietinum	EI849604	(AT)7(GT)10	ACTCAAGCTTGTCCCAAAGG	CATTGTGCTGCCCCTAATTC	191	Thudi et al. 2011, PLoS ONE e6(11)27275
CaM0123	SSR	Cicer arietinum	EI849604	(TA)6	AATCGGGGGATCATAACACA	CCTCGCGTTCTACGTTTCTC	278	Thudi et al. 2011, PLoS ONE e6(11)27275
CaM0129	SSR	Cicer arietinum	EI849681	(AAT)7	TTCTCATTGGAAAAGCCCAC	AAGCATGTATTGCAATGTCCA	214	Thudi et al. 2011, PLoS ONE e6(11)27275
CaM0142	SSR	Cicer arietinum	EI849925	(T)11n(TTA)32	ATGGAAAATATGCCATTGCC	TGGAAAGATAGGCTCAAAACC	276	Thudi et al. 2011, PLoS ONE e6(11)27275
CaM0144	SSR	Cicer arietinum	EI849960	(ATT)22	TCGATTACGTTTTGAGTTTTGTTT	CACTTTTCGCACTAAAGTGTATGAA	280	Thudi et al. 2011, PLoS ONE e6(11)27275
CaM0158	SSR	Cicer arietinum	EI850153	(ATA)5	AAAATGTGTTTGCTGATCGCT	ATAAAGACGGTTGTTGCGTG	127	Thudi et al. 2011, PLoS ONE e6(11)27275
CaM0174	SSR	Cicer arietinum	EI850596	(TTC)5	CTGCCCATTGAGGATTCATT	CCCTCAGATCATTGCCATCT	277	Thudi et al. 2011, PLoS ONE e6(11)27275
CaM0176	SSR	Cicer arietinum	EI850635	(TA)10	TGGCTTTTCAAAGAACAATGG	TCACAATGAAACAAAGGGCA	226	Thudi et al. 2011, PLoS ONE e6(11)27275
CaM0177	SSR	Cicer arietinum	EI850685	(AT)5n(TA)7	TTTCATGACCAAACAATTCCA	GGCTTTTCCTTGATCAACCC	277	Thudi et al. 2011, PLoS ONE e6(11)27275
CaM0182	SSR	Cicer arietinum	EI850929	(AT)9	AACATGTAATTTAAGTGTGGGGG	CAATCATGCCAATCCAAACA	141	Thudi et al. 2011, PLoS ONE e6(11)27275
CaM0186	SSR	Cicer arietinum	EI850992	(CTT)9	AAAGTGGTCAGTGGTCAATCA	ATTTCCCGGACCATGAATTT	224	Thudi et al. 2011, PLoS ONE e6(11)27275
CaM0198	SSR	Cicer arietinum	EI851246	(TA)6	TTTGATTAATTTCCGTAGTTGATTTG	TCATCCTAAAGAATTTGCCATT	280	Thudi et al. 2011, PLoS ONE e6(11)27275
CaM0199	SSR	Cicer arietinum	EI851254	(AGA)7	GAACATTTTCTCCATGGCCT	TCCACCACAAATTTGATTCCT	270	Thudi et al. 2011, PLoS ONE e6(11)27275
CaM0204	SSR	Cicer arietinum	EI851302	(AT)15(GT)26	GAAGACAAAGTAATTACACATCCTCA	TGCACACATTCTTTCACGCT	280	Thudi et al. 2011, PLoS ONE e6(11)27275
CaM0229	SSR	Cicer arietinum	EI851949	(TGA)7	CGTGTTTTTCCTCGACACCT	CATTTTGAACTGCTTTCTCGC	205	Thudi et al. 2011, PLoS ONE e6(11)27275
CaM0232	SSR	Cicer arietinum	EI852150	(AT)6	TTTACCGCTGTTCCATTTCC	GAAGGGACACTTCCAACAGG	228	Thudi et al. 2011, PLoS ONE e6(11)27275
CaM0237	SSR	Cicer arietinum	EI852228	(TGT)5	ATGACGACGTTGATGACGAA	CCCCCAAATGTTTGTGAGAA	193	Thudi et al. 2011, PLoS ONE e6(11)27275
CaM0239	SSR	Cicer arietinum	EI852252	(AAT)10	TTTTGAAAGATGCTACCACCA	GACGTGGAAAATCCGAAAGA	203	Thudi et al. 2011, PLoS ONE e6(11)27275
CaM0244	SSR	Cicer arietinum	EI852407	(TCTCT)6	TTTCCCCTTCTTTCTCAACA	TTCAGAGATTGGATGAGAAGGTT	223	Thudi et al. 2011, PLoS ONE e6(11)27275
CaM0246	SSR	Cicer arietinum	EI852421	(AATA)6	CACGCATCCTTCTTCTCCTC	TGAATGTGTGTGTCCATGAGAG	189	Thudi et al. 2011, PLoS ONE e6(11)27275
CaM0257	SSR	Cicer arietinum	EI852563	(AT)39	AGGTACTTGCCCAAATGACG	CCATCTCATTGTAAAACTCCTTCC	240	Thudi et al. 2011, PLoS ONE e6(11)27275
CaM0263	SSR	Cicer arietinum	EI852728	(TCA)6	GGCTTTTTCAGCAGACTTGG	TGGCACTGGTAGTGTGAATGA	253	Thudi et al. 2011, PLoS ONE e6(11)27275
CaM0265	SSR	Cicer arietinum	EI852771	(TG)10n(AG)5	ACGTGGCCTCACACAATACA	TTGGTAATCCGGTCCTCTTG	226	Thudi et al. 2011, PLoS ONE e6(11)27275
CaM0268	SSR	Cicer arietinum	EI852844	(AG)7	TGCAAATGAAGTACACAAGCC	TCCAACGTCATTTCCAACAA	275	Thudi et al. 2011, PLoS ONE e6(11)27275
CaM0273	SSR	Cicer arietinum	EI852905	(AT)6	TATTGGTCGGACACCCCTTA	TGAGAAATGGTCGTCTACATGC	198	Thudi et al. 2011, PLoS ONE e6(11)27275
CaM0276	SSR	Cicer arietinum	EI852955	(ATA)5	CGGATCCACTAGCCGTAGAG	GTTCGAGAAAGCAAATCCGA	267	Thudi et al. 2011, PLoS ONE e6(11)27275
CaM0277	SSR	Cicer arietinum	EI852999	(GT)6	GCCTTGGTAAATTTTGGGGT	TGAGATTTCAAGGGGAAATGTT	108	Thudi et al. 2011, PLoS ONE e6(11)27275
CaM0278	SSR	Cicer arietinum	EI853015	(GA)11	TTGTACTCACCTGCAACCCA	TGCAGTAGAAGTTTGGGCTCT	251	Thudi et al. 2011, PLoS ONE e6(11)27275
CaM0280	SSR	Cicer arietinum	EI853052	(TTC)9	TGGGAAGCGTTGTGAATGTA	AAGAAAAGGCCTGGTTTGGT	256	Thudi et al. 2011, PLoS ONE e6(11)27275
CaM0284	SSR	Cicer arietinum	EI853142	(CT)6	GCATTGCAACTTTGTGGTGT	CAATACCAGGGTGATGGTATGA	242	Thudi et al. 2011, PLoS ONE e6(11)27275
CaM0291	SSR	Cicer arietinum	EI853280	(AAT)7	GGCCGCCGTACTTTTTATTT	TACCGTATGTTGGATGGGCT	114	Thudi et al. 2011, PLoS ONE e6(11)27275
CaM0305	SSR	Cicer arietinum	EI853724	(TTC)5	TGCTGAATATTTAAGTGGTGACG	ACATTGAAGGATTCGGACCA	126	Thudi et al. 2011, PLoS ONE e6(11)27275
CaM0310	SSR	Cicer arietinum	EI853879	(TA)6	CAACGGTTGCATCATAATCTG	TGAGAAACAAATTCTTCCACCA	225	Thudi et al. 2011, PLoS ONE e6(11)27275
CaM0311	SSR	Cicer arietinum	EI853879	(ATC)5n(CAT)7n(TTC)5	GCGCACACCTTCAATCAACT	GATTCTCCAAAAAGCTAACGGA	278	Thudi et al. 2011, PLoS ONE e6(11)27275
CaM0314	SSR	Cicer arietinum	EI853933	(ATA)7	ATTGGTTCAACCGACCAATC	GAGCAACGGAGTTTCCATTC	185	Thudi et al. 2011, PLoS ONE e6(11)27275
CaM0320	SSR	Cicer arietinum	EI854055	(TAAA)5	GAGGCAATGTTGGAAACTCG	GCCTTTGTTAAATTTGGATGATG	267	Thudi et al. 2011, PLoS ONE e6(11)27275
CaM0348	SSR	Cicer arietinum	EI854570	(TTG)5	ACATCCGCTACTGGACCAAG	CAACTCACATGTTGATTTCATGC	280	Thudi et al. 2011, PLoS ONE e6(11)27275
CaM0362	SSR	Cicer arietinum	EI854803	(GT)7	CCAATTTTGTGCATCCATGT	ATGGAGAACGGATGTGACCA	120	Thudi et al. 2011, PLoS ONE e6(11)27275
CaM0375	SSR	Cicer arietinum	EI855040	(ATT)5	CAACTCGGCTTGAGTTCACA	GAAAGCGATACTGGCACCAT	171	Thudi et al. 2011, PLoS ONE e6(11)27275
CaM0384	SSR	Cicer arietinum	EI855355	(TA)7	ATCCCCAAAATCCACATTCA	TCAATGGTGTGGTTTCTTTCA	166	Thudi et al. 2011, PLoS ONE e6(11)27275
CaM0385	SSR	Cicer arietinum	EI855355	(AT)6	TTTTGGGGACATTTGGAGAG	TAAATGGTGTGCCCCTTGTT	185	Thudi et al. 2011, PLoS ONE e6(11)27275
CaM0387	SSR	Cicer arietinum	EI855399	(AT)6	TGATGCTATCTGACCATAGCCTT	TCACATGGAACCCACATGAT	274	Thudi et al. 2011, PLoS ONE e6(11)27275
CaM0389	SSR	Cicer arietinum	EI855460	(AT)12	TGCTTTCGCAAAAACAACTT	TCATACCCAAAAACATTGTCCA	197	Thudi et al. 2011, PLoS ONE e6(11)27275
CaM0391	SSR	Cicer arietinum	EI855489	(AG)40	CGAGTAAAAACCTCATGTACCG	CAAACTACTCACACCCACGG	242	Thudi et al. 2011, PLoS ONE e6(11)27275
CaM0399	SSR	Cicer arietinum	EI855580	(TC)10n(TC)7	ATAGCTTCGCAGTCCACACC	AATATGACAGCATGAGTGAGACA	226	Thudi et al. 2011, PLoS ONE e6(11)27275
CaM0416	SSR	Cicer arietinum	EI855812	(ATT)5	TTCAGGATCTGTTCAAATCAGC	TGCTCACCCAAACTTTGTCTT	275	Thudi et al. 2011, PLoS ONE e6(11)27275
CaM0431	SSR	Cicer arietinum	EI856196	(TA)6	CAGCTCGGTTCACCATTTTT	AAAAGCTGCTGCTGTTTGAT	279	Thudi et al. 2011, PLoS ONE e6(11)27275
CaM0437	SSR	Cicer arietinum	EI856317	(AG)6	TGATCTCCGGTAAAACGAGG	CCAACCACAACGAGACAATG	260	Thudi et al. 2011, PLoS ONE e6(11)27275
CaM0438	SSR	Cicer arietinum	EI856337	(AAACA)5	CGTATCCATGACCAACACCA	TGAACTAGGCATGATGTGTGC	223	Thudi et al. 2011, PLoS ONE e6(11)27275
CaM0460	SSR	Cicer arietinum	EI856821	(GA)8	TTACTTTCGGGAGACATGGG	TTCTTTTCATCACCATACTTGAATAA	239	Thudi et al. 2011, PLoS ONE e6(11)27275
CaM0464	SSR	Cicer arietinum	EI856986	(TA)9	GGGGACCACTCTATCTTTTCG	TCACGTCCCAGTTCTCCAAT	258	Thudi et al. 2011, PLoS ONE e6(11)27275
CaM0465	SSR	Cicer arietinum	EI856989	(TG)6	GCCCCTTACAAGTGAGTGTGA	CCAGTTCAAGTTTGTGTCTGATTT	274	Thudi et al. 2011, PLoS ONE e6(11)27275
CaM0466	SSR	Cicer arietinum	EI856989	(CA)11	TCCTGAATTTGCTATGTGTCTGA	TCACACTCACTTGTAAGGGGC	245	Thudi et al. 2011, PLoS ONE e6(11)27275
CaM0472	SSR	Cicer arietinum	EI857135	(TA)7	GGCGAAAGCCACTAATTGAA	TACCTCCTGTTTCAGCCGTC	276	Thudi et al. 2011, PLoS ONE e6(11)27275
CaM0488	SSR	Cicer arietinum	EI857456	(ATT)5	GGAGGGGGAGCAATAATAGG	TGATTTGTCTCATGCCGCTA	150	Thudi et al. 2011, PLoS ONE e6(11)27275
CaM0489	SSR	Cicer arietinum	EI857470	(ATT)5	GGAGGGGGAGCAATAATAGG	TGATTTGTCTCATGCCGCTA	150	Thudi et al. 2011, PLoS ONE e6(11)27275
CaM0491	SSR	Cicer arietinum	EI857496	(A)13(AT)10	CAGCAAAATGGGAGTCCTTC	ACACGTGAGAGGCACAAATG	182	Thudi et al. 2011, PLoS ONE e6(11)27275
CaM0492	SSR	Cicer arietinum	EI857532	(TTG)5	GTTCTTGCCATTGCGAATTT	CCCCTTCTTACCCTTTTCGT	235	Thudi et al. 2011, PLoS ONE e6(11)27275
CaM0493	SSR	Cicer arietinum	EI857539	(TTG)5	GCGAATTTGGCAAGAAGAAG	CCTCCAATAAACCAACCCCT	238	Thudi et al. 2011, PLoS ONE e6(11)27275
CaM0505	SSR	Cicer arietinum	EI857911	(AAC)5	ACACCAGGCACAACCCTAAG	AATTTGCTTTTGTTGTTTCGAT	271	Thudi et al. 2011, PLoS ONE e6(11)27275
CaM0506	SSR	Cicer arietinum	EI857914	(TTC)5	ATGTGAGGGGATTGGACGTA	TTGAGACCGGGCTTTGATAC	230	Thudi et al. 2011, PLoS ONE e6(11)27275
CaM0514	SSR	Cicer arietinum	EI858141	(TCT)5	CGATGGTTGATGCGAGTAGA	CGGACAAGGAAGAGCAAGAG	179	Thudi et al. 2011, PLoS ONE e6(11)27275
CaM0515	SSR	Cicer arietinum	EI858141	(AAAG)5	AATCCTGCTCCTGAACCAAA	TCTACTCGCATCAACCATCG	153	Thudi et al. 2011, PLoS ONE e6(11)27275
CaM0519	SSR	Cicer arietinum	EI858190	(TATTT)5	GTTCAAGAGCCACCCACTGT	TCGAAAGATCTAATACAAAATTGCC	280	Thudi et al. 2011, PLoS ONE e6(11)27275
CaM0520	SSR	Cicer arietinum	EI858211	(TTA)26n(TAT)11	AATGTAGCCCACTAAGCCGA	CAAATTACAAACATAGGCAACCC	236	Thudi et al. 2011, PLoS ONE e6(11)27275
CaM0523	SSR	Cicer arietinum	EI858295	(CT)9n(AC)6	GCGGGGTCATCCTGTACTTA	GGCAGAAAATGAACAGGCATA	270	Thudi et al. 2011, PLoS ONE e6(11)27275
CaM0526	SSR	Cicer arietinum	EI858413	(TA)10	TTTTGACCACACAACCATACA	AGCAATTTCGGTTGCTTGAG	260	Thudi et al. 2011, PLoS ONE e6(11)27275
CaM0529	SSR	Cicer arietinum	EI858454	(GA)6	CTTGCATAATGAATGCGACA	TTTTCAACCTCTCCGACTTCA	100	Thudi et al. 2011, PLoS ONE e6(11)27275
CaM0533	SSR	Cicer arietinum	EI858545	(TA)7	TTGTAGCCACCCCATTTGAT	CGACATGGCAAAATTCACAC	144	Thudi et al. 2011, PLoS ONE e6(11)27275
CaM0541	SSR	Cicer arietinum	EI858916	(AT)7	TGAGAGATTTTGAGTGCTCTATGC	TGTCGGTATTACATATCAAAGTTAGCA	272	Thudi et al. 2011, PLoS ONE e6(11)27275
CaM0568	SSR	Cicer arietinum	EI859756	(AT)6n(A)10	AAGAAGCTGAAACACGAGGC	GAGTTGCCGCGAGAGTAGAT	200	Thudi et al. 2011, PLoS ONE e6(11)27275
CaM0578	SSR	Cicer arietinum	EI860147	(TA)6	TTGAATGATGTGACGAAATTTTA	TTGGTGTAAGTCCTAGAACCAATC	280	Thudi et al. 2011, PLoS ONE e6(11)27275
CaM0581	SSR	Cicer arietinum	EI860187	(TA)5n(TA)7	AGGCAATGCAAAGAAGAGGA	AGGAGCTGATTGTGCAACCT	170	Thudi et al. 2011, PLoS ONE e6(11)27275
CaM0583	SSR	Cicer arietinum	EI860226	(TA)12	CCCTTCAACAAAACACACCC	TCCATGTTATTACCGCTACCA	245	Thudi et al. 2011, PLoS ONE e6(11)27275
CaM0589	SSR	Cicer arietinum	EI860305	(TAT)11	CCAGCATGAGTTGTTCATAACC	GAAAAATGGACGCCAAAGAA	237	Thudi et al. 2011, PLoS ONE e6(11)27275
CaM0597	SSR	Cicer arietinum	EI860447	(ACC)7	CAAACCACCATTCACACCTG	TGTTGGTGGGTTTGATGAGA	214	Thudi et al. 2011, PLoS ONE e6(11)27275
CaM0598	SSR	Cicer arietinum	EI860454	(GA)9n(AG)15	ATTGGAGTTGGAGACGGTTG	CCATTGCACTCCCATTCTTT	213	Thudi et al. 2011, PLoS ONE e6(11)27275
CaM0599	SSR	Cicer arietinum	EI860464	(TA)6	TTGTGGAGCTTTGAGAACGA	TGGATGTCTTGCTTTTGCAG	224	Thudi et al. 2011, PLoS ONE e6(11)27275
CaM0600	SSR	Cicer arietinum	EI860465	(TC)11n(GT)5	GAAATGTGGGGGATTCAAGA	TTGAGGGCATAAAGAGGTGG	210	Thudi et al. 2011, PLoS ONE e6(11)27275
CaM0604	SSR	Cicer arietinum	EI860501	(AC)7	TTTGCCTCATCATTTATGTACTCTG	CAGCACCAAAAATGTCCTGA	278	Thudi et al. 2011, PLoS ONE e6(11)27275
CaM0606	SSR	Cicer arietinum	EI860531	(AT)5n(AT)8	GCTATTCAGGAACAGACGGAA	TTGGGCGCAAATTTATTG	268	Thudi et al. 2011, PLoS ONE e6(11)27275
CaM0610	SSR	Cicer arietinum	EI860570	(TA)8	ATTTCTGGTGCAGGATTTGC	TGATGCCTTATGCAAGCTTTT	251	Thudi et al. 2011, PLoS ONE e6(11)27275
CaM0613	SSR	Cicer arietinum	EI860702	(ATT)52	AAACCCTTTTTATTTTCAATTTTCA	CCAATTTGATTTGATGTCGC	280	Thudi et al. 2011, PLoS ONE e6(11)27275
CaM0622	SSR	Cicer arietinum	EI860872	(AG)14	GTAAGAAAATGGGGGAGGCT	GAAGCCGTGGCTAGAGATTG	195	Thudi et al. 2011, PLoS ONE e6(11)27275
CaM0627	SSR	Cicer arietinum	EI860972	(T)11n(AT)9	GGGTTTAAAGGGTGTTTTGTTTC	TGCACTGCAGAGAATTCCAA	263	Thudi et al. 2011, PLoS ONE e6(11)27275
CaM0643	SSR	Cicer arietinum	EI861191	(AT)10	CTCGTGCTCACAATACTCGG	TCGTCCATGTTAGTTGCTGC	223	Thudi et al. 2011, PLoS ONE e6(11)27275
CaM0647	SSR	Cicer arietinum	EI861257	(TA)7	TGTGAAAGAGTCCCTACTGGG	CATCAATAAATTCCCCTGTTTCA	267	Thudi et al. 2011, PLoS ONE e6(11)27275
CaM0655	SSR	Cicer arietinum	EI861377	(AG)8	CCATAGTTAGGCCAGGCTGA	GAGAGCGTGGAGGTTCAACT	237	Thudi et al. 2011, PLoS ONE e6(11)27275
CaM0658	SSR	Cicer arietinum	EI861468	(ATC)11	TGTTTGGGCTTTTTGCTAAC	CATTCAGCCCCAAAACCTAA	219	Thudi et al. 2011, PLoS ONE e6(11)27275
CaM0673	SSR	Cicer arietinum	EI861772	(AG)8	TTTCGTGGGAAAATTTTGGA	TTCTTTCTGCCCCAAACATC	279	Thudi et al. 2011, PLoS ONE e6(11)27275
CaM0674	SSR	Cicer arietinum	EI861772	(AG)7	GTGGGGTTTGAGGATTTGAA	TCCCTCTTTCCTTCACCCTT	226	Thudi et al. 2011, PLoS ONE e6(11)27275
CaM0681	SSR	Cicer arietinum	EI861873	(TA)7	AGAAGCAAAGCTCTCGCAAC	GACCATTGGGTTTCTTGCAT	249	Thudi et al. 2011, PLoS ONE e6(11)27275
CaM0685	SSR	Cicer arietinum	EI862059	(TG)7	TTTTGCTTTCCTTGTGAATTTCT	CGCAATTCGAAGTTTTGTTG	151	Thudi et al. 2011, PLoS ONE e6(11)27275
CaM0686	SSR	Cicer arietinum	EI862076	(TTTA)6	ATCAGCATCAGCTGCATCAC	GCAATCACACAAACACTGCC	223	Thudi et al. 2011, PLoS ONE e6(11)27275
CaM0689	SSR	Cicer arietinum	EI862155	(AT)8	GAGTTGCGGCGCTAGTAGAT	GCGAGGCAATGTTTTCATTA	182	Thudi et al. 2011, PLoS ONE e6(11)27275
CaM0695	SSR	Cicer arietinum	EI862302	(AG)7n(GA)7	TCAGGGAGATTCATTTTGCC	CCCAAACCCTCACCCTATTC	273	Thudi et al. 2011, PLoS ONE e6(11)27275
CaM0720	SSR	Cicer arietinum	EI863044	(TTC)6n(T)10	TTTTCAATTATTTATTTTGGAGGTCA	GGAAGAATCACTATGATTGTGTGG	242	Thudi et al. 2011, PLoS ONE e6(11)27275
CaM0725	SSR	Cicer arietinum	EI863137	(TA)9	CAGTGGAGCAGGTGACCTTT	TTGCTCCACCTCTTGGAATC	168	Thudi et al. 2011, PLoS ONE e6(11)27275
CaM0726	SSR	Cicer arietinum	EI863145	(AT)6	TTGCGTGAGTTTTTGTTTTGA	CACAGTGGTTGAATGTTTTACG	141	Thudi et al. 2011, PLoS ONE e6(11)27275
CaM0733	SSR	Cicer arietinum	EI863248	(TC)11	GCGGCGAAGCTATATTGAAG	CACCCATGGATTTGAACCAC	238	Thudi et al. 2011, PLoS ONE e6(11)27275
CaM0736	SSR	Cicer arietinum	EI863337	(AT)20	AGAACCCTTGCACAACCATT	CCCTTTGAGCATGGAAAACT	198	Thudi et al. 2011, PLoS ONE e6(11)27275
CaM0737	SSR	Cicer arietinum	EI863345	(T)11n(TA)6	GCTGACATGAAGCCATCAGA	ATCCGCCCAAATTACCTTTC	165	Thudi et al. 2011, PLoS ONE e6(11)27275
CaM0743	SSR	Cicer arietinum	EI863386	(AT)8n(TG)8(AG)6	GGTTGATGAGCTTGACCCTT	TGACTGTCCCACTACAACCA	219	Thudi et al. 2011, PLoS ONE e6(11)27275
CaM0745	SSR	Cicer arietinum	EI863428	(GCA)5	AATCAAGAACAACTTTATTTTCCAG	AACATGCCAAGGGACTTGAG	137	Thudi et al. 2011, PLoS ONE e6(11)27275
CaM0750	SSR	Cicer arietinum	EI863528	(GA)6	TCCATGATCGTTTGCATTGT	CCTATTTTTGTTTCGCCCAT	141	Thudi et al. 2011, PLoS ONE e6(11)27275
CaM0769	SSR	Cicer arietinum	EI863941	(AT)6	TGGAATGACTACCGAGTGTTTG	CGTCTATTAGGGCATGGTTTG	261	Thudi et al. 2011, PLoS ONE e6(11)27275
CaM0779	SSR	Cicer arietinum	EI864137	(AG)6	TGATCTCCGGTAAAACGAGG	AATCACACACCCACGTGAAA	203	Thudi et al. 2011, PLoS ONE e6(11)27275
CaM0787	SSR	Cicer arietinum	EI864268	(GTG)6	TGGAAATTTCAAGAGTGGTGG	AGCATCGCCTTTGTTTCCTA	128	Thudi et al. 2011, PLoS ONE e6(11)27275
CaM0797	SSR	Cicer arietinum	EI864564	(AT)9	TGACCTCTCTTTGATTGGGG	AGAGAGGGAGCCATTCATCC	257	Thudi et al. 2011, PLoS ONE e6(11)27275
CaM0799	SSR	Cicer arietinum	EI864569	(T)10n(ATT)6	TGGAGCATTGTCACTTAAGCC	ACGGTGTCGAACACACCATA	210	Thudi et al. 2011, PLoS ONE e6(11)27275
CaM0800	SSR	Cicer arietinum	EI864573	(CT)7	CCCCTTTGCATATTCCCATT	TGATGTTTGAACAAGTGTTAGGG	257	Thudi et al. 2011, PLoS ONE e6(11)27275
CaM0806	SSR	Cicer arietinum	EI864628	(TA)9	GCACAAATTTGGTTGGCAC	TGCCCTTCACATTTACTCCC	255	Thudi et al. 2011, PLoS ONE e6(11)27275
CaM0807	SSR	Cicer arietinum	EI864637	(AT)28	CATACCATGCCTCAAACCCT	TTGCACATTCCCACTACCAA	233	Thudi et al. 2011, PLoS ONE e6(11)27275
CaM0811	SSR	Cicer arietinum	EI864673	(GAT)7	AGATATCGCGAATTTCACCG	GCATTTTCAATTCCGAAACC	198	Thudi et al. 2011, PLoS ONE e6(11)27275
CaM0812	SSR	Cicer arietinum	EI864718	(TA)14(T)13	TTCAATGATGGATTTTGGTTCA	CAAGAGACCCGAAAGAGATAAAA	280	Thudi et al. 2011, PLoS ONE e6(11)27275
CaM0814	SSR	Cicer arietinum	EI864799	(TAT)6(T)10	TTCCTTAACGAGACCAATTTTCA	TGACAATTTTTGTGTGGCTGA	268	Thudi et al. 2011, PLoS ONE e6(11)27275
CaM0819	SSR	Cicer arietinum	EI864854	(AT)23	ATGGGCTTGGTTTTGTTTCA	ATACATCTTGTTATCTAATGTGCACTC	225	Thudi et al. 2011, PLoS ONE e6(11)27275
CaM0820	SSR	Cicer arietinum	EI864879	(AAC)6	GATGAAGCAATGTGATACGCA	CGTTGTGTAATTGAAGCAGGA	237	Thudi et al. 2011, PLoS ONE e6(11)27275
CaM0821	SSR	Cicer arietinum	EI864888	(AT)6	TCTGGTTACCACTTTGCTCTTTT	TCCAAGAGTTATTGGATGATGA	253	Thudi et al. 2011, PLoS ONE e6(11)27275
CaM0832	SSR	Cicer arietinum	EI865429	(TTC)5	CCAGATTGGTGGTGAATCAG	ATTGGGCAATGACAAAGGAA	211	Thudi et al. 2011, PLoS ONE e6(11)27275
CaM0845	SSR	Cicer arietinum	EI865873	(TCT)9	AATGGTAAATGCGATGGGAA	ATCATGCATCCATCACCTCA	255	Thudi et al. 2011, PLoS ONE e6(11)27275
CaM0853	SSR	Cicer arietinum	EI865988	(CT)6	TTTTCACTGATCCCCCAAAG	TGGAAATCAAACCTGACCAAG	170	Thudi et al. 2011, PLoS ONE e6(11)27275
CaM0857	SSR	Cicer arietinum	EI866034	(TC)6	TTTTGGATCTGTTCTTGCCC	GACGTTGAAACGTTGAAGGAG	278	Thudi et al. 2011, PLoS ONE e6(11)27275
CaM0861	SSR	Cicer arietinum	EI866100	(T)11n(TA)18	TGGAAGCTTATATGGCCTCG	AAAAACGTGGTTTTATATGGTTTTT	252	Thudi et al. 2011, PLoS ONE e6(11)27275
CaM0862	SSR	Cicer arietinum	EI866127	(AT)6	TGTGTCCAATTGTCAATGCC	TGGAAATAAAATGGTTGACATCAT	215	Thudi et al. 2011, PLoS ONE e6(11)27275
CaM0864	SSR	Cicer arietinum	EI866131	(CT)9	TGGATGTGACGTCATAATAAGCA	TAGTAGCGCCTCCATACCGT	180	Thudi et al. 2011, PLoS ONE e6(11)27275
CaM0876	SSR	Cicer arietinum	EI866440	(AT)15	ATGTGTGGTGGAACCTTTGA	AAACCAACCACAAATGCAAA	257	Thudi et al. 2011, PLoS ONE e6(11)27275
CaM0880	SSR	Cicer arietinum	EI866471	(GA)12	AAGGGTGTTTTGGGGATTCT	TCAACATCCATACAACAAACACA	272	Thudi et al. 2011, PLoS ONE e6(11)27275
CaM0881	SSR	Cicer arietinum	EI866471	(TTG)7	AAGGGTGTTTTGGGGATTCT	TCACAACACCTTTCCATCTCTC	246	Thudi et al. 2011, PLoS ONE e6(11)27275
CaM0898	SSR	Cicer arietinum	EI866942	(AT)6	TCACTTTACCAACTGCTCGC	TTTGCAGTTGATGGCATTGT	238	Thudi et al. 2011, PLoS ONE e6(11)27275
CaM0899	SSR	Cicer arietinum	EI866951	(GA)5n(AG)14	CTCAGTCCTTGCCATTGTGA	TCTCATGGAGAGGAAGTTTCAA	221	Thudi et al. 2011, PLoS ONE e6(11)27275
CaM0903	SSR	Cicer arietinum	EI867068	(CT)5(CA)9	TGTGAATTTTACAATCAGCTATGAA	CTTCCATCATCACTTCCGCT	275	Thudi et al. 2011, PLoS ONE e6(11)27275
CaM0906	SSR	Cicer arietinum	EI867102	(AT)21	TGCAACAAAAACTTCTTTCCC	CATGGTTTTTGTGTTCATCCA	256	Thudi et al. 2011, PLoS ONE e6(11)27275
CaM0923	SSR	Cicer arietinum	EI867368	(TA)6	TTTTACGATGAAAAAGTGAGAGGA	CGCAAGAAAAGAAGTTTTCCA	249	Thudi et al. 2011, PLoS ONE e6(11)27275
CaM0924	SSR	Cicer arietinum	EI867368	(AT)11n(TA)5n(TA)5	GTTGAATTATTGAAATTCATCGTTT	TCTCACTTTTTCATCGTAAAACTCC	153	Thudi et al. 2011, PLoS ONE e6(11)27275
CaM0936	SSR	Cicer arietinum	EI867562	(TTC)5	CACCAACAAGAGCAAGTGGA	CCAAAACAACCATAAAGTTCACC	267	Thudi et al. 2011, PLoS ONE e6(11)27275
CaM0949	SSR	Cicer arietinum	EI868032	(AAT)18(TAT)6	AAGCAAGACGAGATTTTGGG	CTCCAACCCTCCAAATTCAG	271	Thudi et al. 2011, PLoS ONE e6(11)27275
CaM0955	SSR	Cicer arietinum	EI868108	(AC)6	CCTAAAACAACAGAACAAAAGTGC	GCAGCTGCTATGTCACTCAAA	217	Thudi et al. 2011, PLoS ONE e6(11)27275
CaM0958	SSR	Cicer arietinum	EI868152	(TTA)7	TCGTATATGAAGCCAATGTTGC	AAATTTTGTTGTCCTTTTCATCA	118	Thudi et al. 2011, PLoS ONE e6(11)27275
CaM0959	SSR	Cicer arietinum	EI868177	(GTG)5	AGCTCCATCTTCAATGGGTG	AGCACTACCCAAACCACCAG	190	Thudi et al. 2011, PLoS ONE e6(11)27275
CaM0961	SSR	Cicer arietinum	EI868191	(TC)6	TAAAAGTTTCAGCATCCGCC	TGATTCAACAGTGACATGCAA	109	Thudi et al. 2011, PLoS ONE e6(11)27275
CaM0963	SSR	Cicer arietinum	EI868214	(GT)7	GGGATGATTGGCTCTTTTCTC	TTTTTGCTCCATCAAGAGGC	279	Thudi et al. 2011, PLoS ONE e6(11)27275
CaM0968	SSR	Cicer arietinum	EI868302	(TTA)5	AACCATTTACACGGCCATTC	GAATAGGAAGCAACAGGCCA	167	Thudi et al. 2011, PLoS ONE e6(11)27275
CaM0981	SSR	Cicer arietinum	EI868526	(CAA)5	CAACCACCAAATGGGTATCA	ATGTTGAGCCTGTCCCTGAC	249	Thudi et al. 2011, PLoS ONE e6(11)27275
CaM0985	SSR	Cicer arietinum	EI868604	(CA)10	CAATCCATGCATATTTGTTGGT	ATACCAAAGGTGCGAGGAAA	140	Thudi et al. 2011, PLoS ONE e6(11)27275
CaM0997	SSR	Cicer arietinum	EI868780	(TA)7	AATATGCCGTTTCCATTCCA	TATGGAAGTGGTGGATGGTG	100	Thudi et al. 2011, PLoS ONE e6(11)27275
CaM0999	SSR	Cicer arietinum	EI868805	(TC)6	ACCGAGTCGGCTCTCTATCA	CACCAAAAGAAAGAAGAAGGAAA	109	Thudi et al. 2011, PLoS ONE e6(11)27275
CaM1013	SSR	Cicer arietinum	EI869095	(AT)8	GAGATGGCAGCAGATGTTGA	TTTCCAACCAAACATGCAAA	252	Thudi et al. 2011, PLoS ONE e6(11)27275
CaM1016	SSR	Cicer arietinum	EI869152	(ATT)16	AATGCAAAACAATAAGCGGG	GGAAAATTAAGGAAACAAACGG	238	Thudi et al. 2011, PLoS ONE e6(11)27275
CaM1017	SSR	Cicer arietinum	EI869165	(TAT)5	TAAAAAGAAGGCCGACATGG	TTCTTCACGTGGGACAAACA	173	Thudi et al. 2011, PLoS ONE e6(11)27275
CaM1028	SSR	Cicer arietinum	EI869455	(AG)7	TGGAACCAAAGTGTGCAAAA	CTCTTGTCTTTCTTTCCCGC	178	Thudi et al. 2011, PLoS ONE e6(11)27275
CaM1029	SSR	Cicer arietinum	EI869459	(TA)9	GCAACGATGCACCTTGTAAA	CTCTCACGCGTTTCAACAAA	192	Thudi et al. 2011, PLoS ONE e6(11)27275
CaM1030	SSR	Cicer arietinum	EI869479	(TA)9	TGCCTCTCGGTAGGCTCTAA	GGGTAATTATGGCTGCTTCTG	204	Thudi et al. 2011, PLoS ONE e6(11)27275
CaM1035	SSR	Cicer arietinum	EI869663	(AC)8	AGAAAGGTGTGTGTGGGGTC	TCATGGTATTGCTTTCGCAG	153	Thudi et al. 2011, PLoS ONE e6(11)27275
CaM1036	SSR	Cicer arietinum	EI869671	(TAT)5n(TTA)10	GCAATGATGCATACTCATGTAAGTC	TTGACAATGTGTTATATGTACCTCAGA	192	Thudi et al. 2011, PLoS ONE e6(11)27275
CaM1039	SSR	Cicer arietinum	EI869800	(AT)6	TTTACCGCTGTTCCATTTCC	GAAGGGACACTTCCAACAGG	228	Thudi et al. 2011, PLoS ONE e6(11)27275
CaM1050	SSR	Cicer arietinum	EI869993	(GAC)5n(GAT)5n(GAC)5n(T)10	TCAAGGTCAAGTTTGAAGACGA	TGTTGTCGAATTGGTACATTCTTT	198	Thudi et al. 2011, PLoS ONE e6(11)27275
CaM1051	SSR	Cicer arietinum	EI870000	(CA)7	TGAGAATCCATTCCTTCGCT	TCAATGGGCCAAAAAGAAAG	137	Thudi et al. 2011, PLoS ONE e6(11)27275
CaM1059	SSR	Cicer arietinum	EI870200	(AT)7	GGTGAATAGCATGTTGATTTGG	AAGAAGGTATTTGTACCACGCA	255	Thudi et al. 2011, PLoS ONE e6(11)27275
CaM1061	SSR	Cicer arietinum	EI870206	(CA)6	GCCAAATTGACCTAGCTTGC	GGGGAGGCGTTATTAGAAGG	234	Thudi et al. 2011, PLoS ONE e6(11)27275
CaM1064	SSR	Cicer arietinum	EI870250	(AG)8	ACCCCCGGATAAGATAATGC	GTTCGAGGAAACAGGTGGAG	238	Thudi et al. 2011, PLoS ONE e6(11)27275
CaM1072	SSR	Cicer arietinum	EI870534	(TA)10	TGCGCGTTATAATGCAATTC	TGGCAGCTCAAAAAGTTCCT	181	Thudi et al. 2011, PLoS ONE e6(11)27275
CaM1079	SSR	Cicer arietinum	EI870699	(A)10n(TA)5n(TG)7	TGGCTTTTCTAGCTGCATCA	TGGAATGCCAATAAAGGGAA	278	Thudi et al. 2011, PLoS ONE e6(11)27275
CaM1081	SSR	Cicer arietinum	EI870764	(TA)8	TTGAAGGGTTTTTGTTGTTGG	CAAAACCAGAATAGCCGAGG	267	Thudi et al. 2011, PLoS ONE e6(11)27275
CaM1083	SSR	Cicer arietinum	EI870782	(TG)6	TTAAGCGGTGCCTATACCGT	TCGTTGTCACAAGTACGCAA	209	Thudi et al. 2011, PLoS ONE e6(11)27275
CaM1086	SSR	Cicer arietinum	EI870828	(ATA)7	AAACCCCAGACTTTTGAGGC	TGAAGCCCAAATTTTCTCAA	274	Thudi et al. 2011, PLoS ONE e6(11)27275
CaM1089	SSR	Cicer arietinum	EI870908	(TA)5n(AT)10n(CA)7	GGGTTGAATCTTGATCACACAA	CCTCCTGCTTCCGATACTGA	159	Thudi et al. 2011, PLoS ONE e6(11)27275
CaM1098	SSR	Cicer arietinum	EI871052	(AAAT)5	AGACACGGATGCCAAACATT	CACACACTCACTCGCCATTT	236	Thudi et al. 2011, PLoS ONE e6(11)27275
CaM1101	SSR	Cicer arietinum	EI871128	(TAA)23	CGGGTAGAATGTAACACCCAG	TTAAATGGACGTGGGTAACG	263	Thudi et al. 2011, PLoS ONE e6(11)27275
CaM1104	SSR	Cicer arietinum	EI871232	(TC)7	GACAGCTGTGCGTTTGAAGA	TTAGTTGCTAATGCGATTGGA	224	Thudi et al. 2011, PLoS ONE e6(11)27275
CaM1115	SSR	Cicer arietinum	EI871396	(TA)9	ATATGATGCGTGTGCCAAAA	AGGCAAGATCATTCCTCCAT	104	Thudi et al. 2011, PLoS ONE e6(11)27275
CaM1116	SSR	Cicer arietinum	EI871447	(TC)6	TTTTGGATCTGTTCTTGCCC	GACGTTGAAACGTTGAAGGAG	278	Thudi et al. 2011, PLoS ONE e6(11)27275
CaM1122	SSR	Cicer arietinum	EI871582	(AG)21	CCAAAGGGGTGAGTTTTTGA	CCCCCTTAATTTCTTTCTCCA	249	Thudi et al. 2011, PLoS ONE e6(11)27275
CaM1123	SSR	Cicer arietinum	EI871582	(AAG)8	TTGTTTGGAAGGGTGATTCC	TCAAAAACTCACCCCTTTGG	140	Thudi et al. 2011, PLoS ONE e6(11)27275
CaM1125	SSR	Cicer arietinum	EI871652	(T)10n(TC)12	CACCCATTTTGATGGTCTGA	CAACAATTCCACTGCCTCTG	280	Thudi et al. 2011, PLoS ONE e6(11)27275
CaM1132	SSR	Cicer arietinum	EI871804	(GT)5(AT)11	GTTGAATCGCTTTTGCATCA	TAGCACAAACCATCCACTGC	267	Thudi et al. 2011, PLoS ONE e6(11)27275
CaM1133	SSR	Cicer arietinum	EI871844	(ATT)8n(TC)7(CT)6	AGATTGTGGTTTTTCCGGTG	TCGAATCATCATCAACTAAAGAGG	255	Thudi et al. 2011, PLoS ONE e6(11)27275
CaM1135	SSR	Cicer arietinum	EI871868	(TTC)7	ATAATCGACGGGAAAAGGCT	CACTCCACACTCCACCAATG	200	Thudi et al. 2011, PLoS ONE e6(11)27275
CaM1142	SSR	Cicer arietinum	EI872111	(AAAT)5	CGCAAGCATTACATAAGCCA	GGGGACAGATAAGACAGGCA	255	Thudi et al. 2011, PLoS ONE e6(11)27275
CaM1157	SSR	Cicer arietinum	EI872397	(AT)16	ATGGCTATATGACAAGCCCG	ATCACGACAACAACAACCGA	220	Thudi et al. 2011, PLoS ONE e6(11)27275
CaM1158	SSR	Cicer arietinum	EI872397	(AT)15	GGTTACCCTACGTGTTTGCC	GCCTGAATATAAAATACGGGCTT	229	Thudi et al. 2011, PLoS ONE e6(11)27275
CaM1159	SSR	Cicer arietinum	EI872401	(TAT)8	GCAGCTCTAAATGCTTTATTCCTC	ACCAAACAACTTCCCCCAA	279	Thudi et al. 2011, PLoS ONE e6(11)27275
CaM1163	SSR	Cicer arietinum	EI872538	(TC)7	GACAGCTGTGCGTTTGAAGA	TTAGTTGCTAATGCGATTGGA	224	Thudi et al. 2011, PLoS ONE e6(11)27275
CaM1166	SSR	Cicer arietinum	EI872648	(TA)7	AATATGCCGTTTCCATTCCA	TATGGAAGTGGTGGATGGTG	100	Thudi et al. 2011, PLoS ONE e6(11)27275
CaM1167	SSR	Cicer arietinum	EI872648	(TA)6	CTAAGAGCCGAAACTCGTGG	TTTGTGCTTCAATCTCTGGC	268	Thudi et al. 2011, PLoS ONE e6(11)27275
CaM1176	SSR	Cicer arietinum	EI872818	(TA)9	TGTCGTATCACCGTCGACAT	TCAAAACTCAACTTCTAAATACGCTC	266	Thudi et al. 2011, PLoS ONE e6(11)27275
CaM1186	SSR	Cicer arietinum	EI873062	(TC)7	ATTTTCAGGGGATGCACAAT	AAATTAGCAAAACGCATGGC	123	Thudi et al. 2011, PLoS ONE e6(11)27275
CaM1191	SSR	Cicer arietinum	EI873153	(AAC)6	AATATGGAGGCGATCACTGC	ATCTGCAGCATCTGTGGTTG	135	Thudi et al. 2011, PLoS ONE e6(11)27275
CaM1193	SSR	Cicer arietinum	EI873181	(AT)7	TGGTCATATTGATCAAAGGTTG	GGGGTGATTATGGAGCAAGA	266	Thudi et al. 2011, PLoS ONE e6(11)27275
CaM1200	SSR	Cicer arietinum	EI873351	(TA)6	TCCAAACATCATCAAAGCCA	CTCACCAACTTGAAAGAGTGTCA	253	Thudi et al. 2011, PLoS ONE e6(11)27275
CaM1202	SSR	Cicer arietinum	EI873429	(GA)6	CAACCCAAATCCCTTTTCTTC	AGCACTGCATAATGGGAAGG	226	Thudi et al. 2011, PLoS ONE e6(11)27275
CaM1204	SSR	Cicer arietinum	EI873439	(CA)7	AACGATCATGGACCCAAAAG	TCGTGAGTTTTGGTGAGGTG	133	Thudi et al. 2011, PLoS ONE e6(11)27275
CaM1207	SSR	Cicer arietinum	EI873555	(TAA)7	AAAAGTAGTCCTAAGGAGCATAAAAA	CCGATCGAATCAGTTAGTCCA	232	Thudi et al. 2011, PLoS ONE e6(11)27275
CaM1211	SSR	Cicer arietinum	EI873588	(GT)7	TTCTTGGTGCAGAAAAGGCT	ATGCCCTGAATAAAGCAGGA	227	Thudi et al. 2011, PLoS ONE e6(11)27275
CaM1230	SSR	Cicer arietinum	EI873963	(G)10(AG)8	TCACTCATTTGTCAAAGCGG	ATCCCCTTCTTCTCCTCCAA	102	Thudi et al. 2011, PLoS ONE e6(11)27275
CaM1235	SSR	Cicer arietinum	EI874066	(TGA)5	TCATGATGACACAGTTGGCA	GAGCCTCAAACTCCTTCCCT	151	Thudi et al. 2011, PLoS ONE e6(11)27275
CaM1239	SSR	Cicer arietinum	EI874140	(AT)6	GCTTAACCAAGGCAGTGGAG	TGAAGGTCCCTGTTGTCTGA	104	Thudi et al. 2011, PLoS ONE e6(11)27275
CaM1244	SSR	Cicer arietinum	EI874212	(AT)6	GAGTCTTCAACGTTACAGATCCAG	TGCGAACAAATTCTCTGCATAA	137	Thudi et al. 2011, PLoS ONE e6(11)27275
CaM1247	SSR	Cicer arietinum	EI874264	(AAG)6n(AAG)5	AATACCCGAGCCTTGTCAAA	AATCATTCGGAGGTGCAAGT	225	Thudi et al. 2011, PLoS ONE e6(11)27275
CaM1256	SSR	Cicer arietinum	EI874425	(AT)18	TTTGCTGCATCAACCTATGC	CCGACAATTCCATTGCTTTT	234	Thudi et al. 2011, PLoS ONE e6(11)27275
CaM1259	SSR	Cicer arietinum	EI874468	(TTA)7	TTTACTCAGAGACACCTTAGAGGAAT	ACGTGTGTGGCTAACATGGA	262	Thudi et al. 2011, PLoS ONE e6(11)27275
CaM1275	SSR	Cicer arietinum	EI874747	(TTA)10	AAGAGCGGTGGCTTTCAATA	ACCCACCAAACCACATGACT	230	Thudi et al. 2011, PLoS ONE e6(11)27275
CaM1282	SSR	Cicer arietinum	EI874856	(ATT)7	AGCTTGGAATCTGGCTAATGA	GGGTGCATGTTGGGAATAAC	177	Thudi et al. 2011, PLoS ONE e6(11)27275
CaM1296	SSR	Cicer arietinum	EI875113	(AT)6n(A)10	CAAATTGAAAGATTGATTGCATGT	TGCATTCCATCTCTGTTGAGAC	279	Thudi et al. 2011, PLoS ONE e6(11)27275
CaM1298	SSR	Cicer arietinum	EI875136	(ATTTTT)8	GCTAAGCTAAAACTCTGCTTTTTAAT	AGTTGGCCATGACCATCCTA	254	Thudi et al. 2011, PLoS ONE e6(11)27275
CaM1301	SSR	Cicer arietinum	EI875257	(AT)20n(AT)11	GGTCAACAGTTCAAGGTGCAT	TTCGAGAAATGTGGATATTGGA	267	Thudi et al. 2011, PLoS ONE e6(11)27275
CaM1307	SSR	Cicer arietinum	EI875424	(AG)16	GAACGGTAAAACTGGGCGTA	TCGGCTTCAAAGCTATGTTGT	186	Thudi et al. 2011, PLoS ONE e6(11)27275
CaM1311	SSR	Cicer arietinum	EI875512	(CATA)5	TTGGTCAAAGATGTTTGGATTC	TCATCTGAGAAATGGAATACGG	226	Thudi et al. 2011, PLoS ONE e6(11)27275
CaM1313	SSR	Cicer arietinum	EI875529	(AG)7	TTTGCATCGCATTTGTTCTT	GCGTGAGTCACCTTGAACAC	187	Thudi et al. 2011, PLoS ONE e6(11)27275
CaM1326	SSR	Cicer arietinum	EI875725	(TAT)6	TGGGAACGTTGAAAAATATTGA	TGGCTTTAAATAAATACGTGCAAA	257	Thudi et al. 2011, PLoS ONE e6(11)27275
CaM1330	SSR	Cicer arietinum	EI875887	(TA)8	AAGAAAGACGAGGTTCGCAA	TTCTGGGCTGTTTGGTTAAAA	266	Thudi et al. 2011, PLoS ONE e6(11)27275
CaM1333	SSR	Cicer arietinum	EI875945	(GT)7	TAACGGAAACGCCTTCAATC	CCACCCTTATTCGTTGGAGA	198	Thudi et al. 2011, PLoS ONE e6(11)27275
CaM1337	SSR	Cicer arietinum	EI875998	(GA)6	TTGAAGGGAAAGGCTGAAAA	ATTTTCCCACACCAACCCTT	183	Thudi et al. 2011, PLoS ONE e6(11)27275
CaM1341	SSR	Cicer arietinum	EI876044	(TA)40	CCCTTGATGTTGAGAAGTTTGA	TTCTTCCCCTCTTTGTCATCA	279	Thudi et al. 2011, PLoS ONE e6(11)27275
CaM1348	SSR	Cicer arietinum	EI876162	(AC)7	AGGACAACATCAATGGCTAGA	TGTGTGTTATATGGATATTTGTCCG	262	Thudi et al. 2011, PLoS ONE e6(11)27275
CaM1349	SSR	Cicer arietinum	EI876162	(TA)6	TTTTACGATGAAAAAGTGAGAGGA	CGCAAGAAAAGAAGTTTTCCA	249	Thudi et al. 2011, PLoS ONE e6(11)27275
CaM1350	SSR	Cicer arietinum	EI876162	(AT)11n(TA)5n(TA)5	TTCGATGGCTAGATTACATACTGC	TCTCACTTTTTCATCGTAAAACTCC	210	Thudi et al. 2011, PLoS ONE e6(11)27275
CaM1351	SSR	Cicer arietinum	EI876162	(AC)8	AACAATTAACGGACAAATATCCA	GCAGTATGTAATCTAGCCATCGAA	140	Thudi et al. 2011, PLoS ONE e6(11)27275
CaM1353	SSR	Cicer arietinum	EI876223	(GAT)6	TCAAAACCACTCCTTGGTCA	AAATTTGATCTTGACCGATTCA	258	Thudi et al. 2011, PLoS ONE e6(11)27275
CaM1354	SSR	Cicer arietinum	EI876285	(AT)11	GCATACGATGTTACTCTGGAGG	TGAACGTTTAGGGAAGAGAAGG	206	Thudi et al. 2011, PLoS ONE e6(11)27275
CaM1355	SSR	Cicer arietinum	EI876288	(AT)22	TGTCATCCTCTAATATTGCCTTCA	CCCATATTTTGGGACGTTTC	211	Thudi et al. 2011, PLoS ONE e6(11)27275
CaM1358	SSR	Cicer arietinum	EI876349	(TA)5n(TA)15n(AT)5	GATGTGAGTGAAGTGACGTGG	AGAAAAGGAAGACGTTCGCA	226	Thudi et al. 2011, PLoS ONE e6(11)27275
CaM1362	SSR	Cicer arietinum	EI876399	(TA)8	AAGAAAGACGAGGTTCGCAA	TTCTGGGCTGTTTGGTTAAAA	266	Thudi et al. 2011, PLoS ONE e6(11)27275
CaM1366	SSR	Cicer arietinum	EI876481	(ATT)5	GGAGGGGGAGCAATAATAGG	ATGATTTGTCTCATGCCGGT	151	Thudi et al. 2011, PLoS ONE e6(11)27275
CaM1375	SSR	Cicer arietinum	EI876650	(AG)7	TTTGCATCGCATTTGTTCTT	AAGGCCTGAGTCACCTTGAA	190	Thudi et al. 2011, PLoS ONE e6(11)27275
CaM1376	SSR	Cicer arietinum	EI876669	(TTA)41	TGTAAAAATGCTAAATGTGGAACAA	CAGAGAGAGTAATTTTCGTCTTCAAA	219	Thudi et al. 2011, PLoS ONE e6(11)27275
CaM1379	SSR	Cicer arietinum	EI876924	(T)16n(TA)13	ACCTCACCCTGTTGTAAATCAT	TCAAAAATTTGATGCATTAGGAAA	263	Thudi et al. 2011, PLoS ONE e6(11)27275
CaM1380	SSR	Cicer arietinum	EI876940	(TA)6	TCAAGTCAGTTCACCCTGGC	CAACCTTGGCCGATAATTTG	182	Thudi et al. 2011, PLoS ONE e6(11)27275
CaM1402	SSR	Cicer arietinum	EI877412	(ATA)35	CACCCAAATCCCCAAAATAA	TGCCTTTTGTATTTGAAAAATGTG	247	Thudi et al. 2011, PLoS ONE e6(11)27275
CaM1412	SSR	Cicer arietinum	EI877600	(AT)6	GCAGATCCTTCCCTCTAAACA	GCCTGATCTTGCTGATAGTGG	143	Thudi et al. 2011, PLoS ONE e6(11)27275
CaM1413	SSR	Cicer arietinum	EI877605	(AG)6	TGATGAGAGGAAAATGGGGA	CTCCCACATTCTCAAAATCCA	170	Thudi et al. 2011, PLoS ONE e6(11)27275
CaM1416	SSR	Cicer arietinum	EI877652	(AAAT)5	CACAGAAACATGGTTAGGTGGA	TTGGCTTGTTTGTTACCATCTG	154	Thudi et al. 2011, PLoS ONE e6(11)27275
CaM1417	SSR	Cicer arietinum	EI877674	(CAC)6	CTCCTCCGAAACCAAAAACA	GTTTTGGGGAATTTGAGGGT	146	Thudi et al. 2011, PLoS ONE e6(11)27275
CaM1424	SSR	Cicer arietinum	EI877833	(AT)35	GTGGCTGATGGGAGAAAGAA	TGACCAATGACCATCCATGT	278	Thudi et al. 2011, PLoS ONE e6(11)27275
CaM1429	SSR	Cicer arietinum	EI877963	(T)11(TA)8	TCGTCACCACTATTCCTACCA	CGCATTGATTCCATTCCATT	244	Thudi et al. 2011, PLoS ONE e6(11)27275
CaM1432	SSR	Cicer arietinum	EI877997	(AC)7	TTTGCCTCATCATTTATGTACTCTG	CAGCACCAAAAATGTCCTGA	278	Thudi et al. 2011, PLoS ONE e6(11)27275
CaM1439	SSR	Cicer arietinum	EI878053	(AC)6	ACATGATCCATTTTCGGTGC	TTTGTGTTTCAGAGTGTTCTGG	194	Thudi et al. 2011, PLoS ONE e6(11)27275
CaM1448	SSR	Cicer arietinum	EI878411	(AT)9	GGTTATTAAAAGAATGAAAACGCA	ATCCTTGCTTCCGAGTTCAC	163	Thudi et al. 2011, PLoS ONE e6(11)27275
CaM1449	SSR	Cicer arietinum	EI878422	(TTA)6	CTATTAAGCCTGATTGGCCG	TTGCCGAATTTGGAACAACT	150	Thudi et al. 2011, PLoS ONE e6(11)27275
CaM1451	SSR	Cicer arietinum	EI878481	(TTAT)7	AGACGTGGTCAACCACAAAA	CACAACTTAATTATGCCCCCA	248	Thudi et al. 2011, PLoS ONE e6(11)27275
CaM1461	SSR	Cicer arietinum	EI878656	(AT)24	CCTTAGCCCAATTTCTTTTCC	TCATTAAATCCATGGGGAGTC	277	Thudi et al. 2011, PLoS ONE e6(11)27275
CaM1462	SSR	Cicer arietinum	EI878656	(TA)12	CCTTAGCCCAATTTCTTTTCC	TCATTAAATCCATGGGGAGTC	277	Thudi et al. 2011, PLoS ONE e6(11)27275
CaM1469	SSR	Cicer arietinum	EI878861	(GA)9n(AG)5	CAAACATCGTCATTTTATGTCTGA	ACACCAGCCTTGCACAAAA	277	Thudi et al. 2011, PLoS ONE e6(11)27275
CaM1481	SSR	Cicer arietinum	EI878988	(AGA)5n(AAG)6	GGGAATGTATACCATTTTCATAGG	TCGAAAGAAGATTACTTTTTAGCAA	187	Thudi et al. 2011, PLoS ONE e6(11)27275
CaM1483	SSR	Cicer arietinum	EI879047	(TA)7	GAAAGCGGTGCTTTTGAGAG	TGAATGGGAGTACTGGTAGGG	218	Thudi et al. 2011, PLoS ONE e6(11)27275
CaM1506	SSR	Cicer arietinum	EI879466	(GA)10	TGTGAGTGGAGAAGGGTGGT	CTTTCACCCCCACAAACACT	100	Thudi et al. 2011, PLoS ONE e6(11)27275
CaM1520	SSR	Cicer arietinum	EI879735	(AT)7	TTGTTGAAAGAATTTAGCTTGTCA	GCAGTGGCATAGGATATGAGG	272	Thudi et al. 2011, PLoS ONE e6(11)27275
CaM1521	SSR	Cicer arietinum	EI879737	(AT)14	CGACATGCCTTATCCCTACG	CCCCTCCAGTATAGGGATTCA	251	Thudi et al. 2011, PLoS ONE e6(11)27275
CaM1527	SSR	Cicer arietinum	EI879884	(AG)9	AGTTGAATTGTGTTTCGCCA	GGGAGGACTAGATGTAACAGCA	221	Thudi et al. 2011, PLoS ONE e6(11)27275
CaM1531	SSR	Cicer arietinum	EI879979	(CT)9	GATTTAGCTTCCTGCACCTGTT	AGCCTCAATTGGCTCAACAC	243	Thudi et al. 2011, PLoS ONE e6(11)27275
CaM1533	SSR	Cicer arietinum	EI880061	(CCA)7	ACATCACATGGTGGTGGAAG	GAGAAACGGCGAAGAGATTG	209	Thudi et al. 2011, PLoS ONE e6(11)27275
CaM1536	SSR	Cicer arietinum	EI880145	(AT)6	TGATTTGGAGCATCGTCAAC	TTGGAGTAGTTTTTGGGGGA	260	Thudi et al. 2011, PLoS ONE e6(11)27275
CaM1537	SSR	Cicer arietinum	EI880164	(T)10(TTC)7	GCTGCAAAACATAGAAAACCG	AGCTGCACAAACAACAAACG	216	Thudi et al. 2011, PLoS ONE e6(11)27275
CaM1542	SSR	Cicer arietinum	EI880315	(AT)10(TA)10	CTGGTAAACAACCATCAAAGC	ATCCAAGCGAATCAATGACA	279	Thudi et al. 2011, PLoS ONE e6(11)27275
CaM1549	SSR	Cicer arietinum	EI880476	(AAAT)6	ATGGCAATGCAATCAACATC	CCTGAGGTAGTGATGCACTTGTA	277	Thudi et al. 2011, PLoS ONE e6(11)27275
CaM1552	SSR	Cicer arietinum	EI880546	(TG)9	GATCTATATCGGCAACCCCA	GGTTTTGCTAACTTGCACCC	179	Thudi et al. 2011, PLoS ONE e6(11)27275
CaM1557	SSR	Cicer arietinum	EI880578	(TTG)6	ATTGGGAGGGAAAGTTGCTC	TTTCAATTTCTGTTCAAAATCGTT	277	Thudi et al. 2011, PLoS ONE e6(11)27275
CaM1575	SSR	Cicer arietinum	EI880995	(AAATA)8	TGGCTCAAGAAAGAATGCCT	CACCCCGAAATCTGTTTTGT	202	Thudi et al. 2011, PLoS ONE e6(11)27275
CaM1578	SSR	Cicer arietinum	EI881073	(GT)6	TCGACCACATTTGTCTGCAT	CCAATGTGCTGCTGTGAAGT	248	Thudi et al. 2011, PLoS ONE e6(11)27275
CaM1583	SSR	Cicer arietinum	EI881180	(ATG)5	TGTCACTGTGTTCAGGTGGG	GGAAACAATTCCCCCTTTGT	258	Thudi et al. 2011, PLoS ONE e6(11)27275
CaM1584	SSR	Cicer arietinum	EI881181	(GAA)6	AGAAAGGGGAAAAACCCTCA	GCCTCTCGTTCGTTTTATGC	242	Thudi et al. 2011, PLoS ONE e6(11)27275
CaM1585	SSR	Cicer arietinum	EI881204	(AGC)5	CCAATAAAGAGGCCAAACCA	CACCACCACCATTCAGTTTG	170	Thudi et al. 2011, PLoS ONE e6(11)27275
CaM1586	SSR	Cicer arietinum	EI881213	(ATG)5	TGTCACTGTGTTCAGGTGGG	GGAAACAATTCCCCCTTTGT	258	Thudi et al. 2011, PLoS ONE e6(11)27275
CaM1589	SSR	Cicer arietinum	EI881234	(CT)7	TCGCGAAGTAACTTGATCCC	GTGATTGTGCTTTCCCTCGT	186	Thudi et al. 2011, PLoS ONE e6(11)27275
CaM1590	SSR	Cicer arietinum	EI881234	(CAG)5	CAGCAGCTAGGTCATCCACA	TCCTTTTGGCAACACAAACC	228	Thudi et al. 2011, PLoS ONE e6(11)27275
CaM1591	SSR	Cicer arietinum	EI881258	(AAC)5	TCAAAGGCCAAAAACCCTAA	GGCTTCATTTCAAAGGGGAT	229	Thudi et al. 2011, PLoS ONE e6(11)27275
CaM1607	SSR	Cicer arietinum	EI881648	(TC)8n(TC)11	GTCAGTGGCAGGTTCTGTGA	TTGTGCCTCATTCATAAAAGGA	269	Thudi et al. 2011, PLoS ONE e6(11)27275
CaM1638	SSR	Cicer arietinum	EI882456	(TA)8	GGTGGGTGGATTTTGCTAGA	GGTATTGCCATGTGTTGTGG	247	Thudi et al. 2011, PLoS ONE e6(11)27275
CaM1640	SSR	Cicer arietinum	EI882470	(AG)19	GTCCACGACCTCGTTTGACT	TCATCACAAAGCACTCGACC	269	Thudi et al. 2011, PLoS ONE e6(11)27275
CaM1644	SSR	Cicer arietinum	EI882587	(CAT)5	GGGTTCACAAAAACTGGCTC	GTGGAAGAGGAACCGGAGTT	278	Thudi et al. 2011, PLoS ONE e6(11)27275
CaM1651	SSR	Cicer arietinum	EI882711	(TA)8	TGCAAGTAGCTGAGTAGGGTTC	TGCTTTTCTTAAAACAGAAAAAGG	118	Thudi et al. 2011, PLoS ONE e6(11)27275
CaM1658	SSR	Cicer arietinum	EI882831	(AG)5n(AG)11n(AG)9	GGGGAGTTGAATATGGTTTTACC	AGCAACAATGAGTGGTGAACT	279	Thudi et al. 2011, PLoS ONE e6(11)27275
CaM1666	SSR	Cicer arietinum	EI882956	(GAA)5	AATGAGGATGATGCAGAGGG	CACATTGACGTGGTTTCAGG	144	Thudi et al. 2011, PLoS ONE e6(11)27275
CaM1678	SSR	Cicer arietinum	EI883140	(TA)7	GTCCTTTGATCCAGCTTTCG	GGTTACAGTGATGAGACCACCA	213	Thudi et al. 2011, PLoS ONE e6(11)27275
CaM1679	SSR	Cicer arietinum	EI883145	(ATAAA)5	GCAGCAAGCTTTGACACTCA	AATTTCTATATCGGCAACTACTTAAAA	117	Thudi et al. 2011, PLoS ONE e6(11)27275
CaM1687	SSR	Cicer arietinum	EI883262	(AT)20n(CAA)6	TGTATGTCTTGTTTGTTTGCCTT	TGACAACTATGCGCTCCTCT	280	Thudi et al. 2011, PLoS ONE e6(11)27275
CaM1693	SSR	Cicer arietinum	EI883410	(TA)9	GGGGACCACTCTATCTTTTCG	TCACGTCCCAGTTCTCCAAT	258	Thudi et al. 2011, PLoS ONE e6(11)27275
CaM1714	SSR	Cicer arietinum	EI883772	(GA)6	CAAGCACAGAATGACCCAAA	TTCCCACACCAACCCTTCTA	271	Thudi et al. 2011, PLoS ONE e6(11)27275
CaM1730	SSR	Cicer arietinum	EI884010	(GTG)5	AACCGTTACGAGGGTCAGTG	GCTTCACCTTCTGATTCCCA	242	Thudi et al. 2011, PLoS ONE e6(11)27275
CaM1737	SSR	Cicer arietinum	EI884112	(TTA)7	TGTTCCGATGGAACCTTCTC	CGCTTCATGCCTTTTGATTT	127	Thudi et al. 2011, PLoS ONE e6(11)27275
CaM1738	SSR	Cicer arietinum	EI884114	(AT)7	CATAAAACCAATAGATGAAATACCGA	CACGTGAGATTTGGTTCTGTG	205	Thudi et al. 2011, PLoS ONE e6(11)27275
CaM1741	SSR	Cicer arietinum	EI884145	(ATA)5	GGCAGTGTTTGCAACAAGAA	TTCATGGATTTTGTCAACTCAAA	254	Thudi et al. 2011, PLoS ONE e6(11)27275
CaM1742	SSR	Cicer arietinum	EI884153	(AT)16	TCCTTTTCATAGAGATACGAACAAAA	TCAATACGAGGATTGGAATATGA	244	Thudi et al. 2011, PLoS ONE e6(11)27275
CaM1749	SSR	Cicer arietinum	EI884294	(ATA)6	TGGTTTGGCTTGAACACAAC	GATAGTTCATGTGCCGTCCC	125	Thudi et al. 2011, PLoS ONE e6(11)27275
CaM1751	SSR	Cicer arietinum	EI884351	(AT)5n(AT)9	GCACGTTCATCATTCCTCCT	ACAACACCGCAATGTTTTGA	217	Thudi et al. 2011, PLoS ONE e6(11)27275
CaM1753	SSR	Cicer arietinum	EI884410	(ATA)5	ATGGGAATTTTGAGCATCCA	TTTGCTGTAAACTCACGACCA	194	Thudi et al. 2011, PLoS ONE e6(11)27275
CaM1754	SSR	Cicer arietinum	EI884414	(T)12n(ATT)6	AATGAAGTTGCGGAAGTTGG	CAGGGACTAAAACTGCTCGC	203	Thudi et al. 2011, PLoS ONE e6(11)27275
CaM1756	SSR	Cicer arietinum	EI884456	(AT)6	ACACCCAATTGGTCCTGTTC	CATGAACCAGAAAATGGGAC	233	Thudi et al. 2011, PLoS ONE e6(11)27275
CaM1767	SSR	Cicer arietinum	EI884583	(AT)13	TGAATTCGATGCAATTATGC	ACATTTGTTAGTATATGGAGTGTCTCA	248	Thudi et al. 2011, PLoS ONE e6(11)27275
CaM1770	SSR	Cicer arietinum	EI884591	(GT)6	AAAAGCCATTTAATCACACGA	TGCAAAATTAAAGCTCGCAA	241	Thudi et al. 2011, PLoS ONE e6(11)27275
CaM1780	SSR	Cicer arietinum	EI884751	(AG)8	TGAATTCATGGGGTTTGGTT	GCCCTCTTTTTGTGACCAAT	162	Thudi et al. 2011, PLoS ONE e6(11)27275
CaM1794	SSR	Cicer arietinum	EI884971	(AG)8	TGAATTCATGGGGTTTGGTT	GCCCTCTTTTTGTGACCAAT	162	Thudi et al. 2011, PLoS ONE e6(11)27275
CaM1797	SSR	Cicer arietinum	EI885000	(TA)8	TGCCTTTACCTTTGACTTCG	AAAACAGAAGTAAAATTAACACCCG	116	Thudi et al. 2011, PLoS ONE e6(11)27275
CaM1810	SSR	Cicer arietinum	EI885194	(ATT)7	TGGAGCTGGCACAATATCAG	ATTTCAAGGGGAACTGCTCA	276	Thudi et al. 2011, PLoS ONE e6(11)27275
CaM1821	SSR	Cicer arietinum	EI885377	(AAT)5	TGACACATTATCTCAAATTCCTCAA	TGGCTGATATTCCTCTTGGC	157	Thudi et al. 2011, PLoS ONE e6(11)27275
CaM1822	SSR	Cicer arietinum	EI885421	(AT)8	GACCGATTCCTTGGTAGGTG	TCTTGGTTTTTGGATGGAAGA	220	Thudi et al. 2011, PLoS ONE e6(11)27275
CaM1827	SSR	Cicer arietinum	EI885508	(TA)5n(TA)11	CTTCTTTTCCAAATAAACCCCT	CATGTGATACTCCATTTGCATCT	234	Thudi et al. 2011, PLoS ONE e6(11)27275
CaM1846	SSR	Cicer arietinum	EI885803	(GAA)5	TGGTTGTTGGTGTTGCAGAT	CGTTTGTTTCTTCCTCTCATAACA	268	Thudi et al. 2011, PLoS ONE e6(11)27275
CaM1848	SSR	Cicer arietinum	EI885824	(AG)7	CACAAATTACTTGCAGCATAAGAAA	GTATGCTTTGTCGAGCCTCC	218	Thudi et al. 2011, PLoS ONE e6(11)27275
CaM1852	SSR	Cicer arietinum	EI885894	(CAA)5	TGAGAATCTTTCACTTCCAGCA	GCCATAGATCCCATTTGTTGA	234	Thudi et al. 2011, PLoS ONE e6(11)27275
CaM1858	SSR	Cicer arietinum	EI885988	(AT)8	TCGTGGTGATTCCCAATACA	TGTTTTGGGTGGTGGTTCTC	157	Thudi et al. 2011, PLoS ONE e6(11)27275
CaM1865	SSR	Cicer arietinum	EI886223	(TAA)9(TAA)13(T)12	CAAACCTCTTTTCTTTGCCG	TTCCATCACGTCACCCACTA	198	Thudi et al. 2011, PLoS ONE e6(11)27275
CaM1869	SSR	Cicer arietinum	EI886336	(TA)5n(AT)7	TGGACGTCAGGAAGTGACAA	GGCCAGACTCAGGCTCTCTA	239	Thudi et al. 2011, PLoS ONE e6(11)27275
CaM1884	SSR	Cicer arietinum	EI886589	(TC)7	GACAGCTGTGCGTTTGAAGA	TTAGTTGCTAATGCGATTGGA	224	Thudi et al. 2011, PLoS ONE e6(11)27275
CaM1887	SSR	Cicer arietinum	EI886681	(AC)9	TGGGATTCTTTTGGATCAGC	CAAGTTGGATGTATGCAAGCC	206	Thudi et al. 2011, PLoS ONE e6(11)27275
CaM1903	SSR	Cicer arietinum	EI887062	(TA)13	TGTGATGCAACCTAACAGTCA	CCATGTACACTTACACGGTAGAAGA	278	Thudi et al. 2011, PLoS ONE e6(11)27275
CaM1918	SSR	Cicer arietinum	EI887393	(AAT)5n(ATT)6	CCAAAAAGAAAATTGCAATCCA	TTCGTGCTCTCCTCTTCGAT	242	Thudi et al. 2011, PLoS ONE e6(11)27275
CaM1934	SSR	Cicer arietinum	EI887643	(TAAA)5	TTGGTGTGAAATGGCGATAA	TTTCAATCCAACTTTTTGCTCA	240	Thudi et al. 2011, PLoS ONE e6(11)27275
CaM1941	SSR	Cicer arietinum	EI887740	(AT)10(AG)6n(AG)5	TGATTTTGTTTTCCATGGTTTTT	TGCAATTTGTTAGGCCTTAATGT	273	Thudi et al. 2011, PLoS ONE e6(11)27275
CaM1942	SSR	Cicer arietinum	EI887759	(AAT)31	TGGGAGGTTTAGGGTCTACG	AAAAATCCCTCCAACGGTAAA	277	Thudi et al. 2011, PLoS ONE e6(11)27275
CaM1943	SSR	Cicer arietinum	EI887765	(TTA)24	ATACATTCCCACTTGAGCCG	TACTCTCAAATGGGCCAAGC	208	Thudi et al. 2011, PLoS ONE e6(11)27275
CaM1944	SSR	Cicer arietinum	EI887770	(TCA)7	ACCACCACTGCCTCTTGTTC	CTCCAACAACTTCCCACGTT	149	Thudi et al. 2011, PLoS ONE e6(11)27275
CaM1948	SSR	Cicer arietinum	EI887831	(TAT)6	TAATTCCACCTCACCGATGC	TCACCTTGAAAATTGTAAGCGAT	236	Thudi et al. 2011, PLoS ONE e6(11)27275
CaM1953	SSR	Cicer arietinum	EI887896	(AT)7	GTGAAAGTGGGGTAGGGTCA	GTAATATGACGTGCAAGCGG	260	Thudi et al. 2011, PLoS ONE e6(11)27275
CaM1955	SSR	Cicer arietinum	EI887978	(ATA)5	GCTTGAACGATTTATATGCAATTT	CTCCTCCACCATGCTTGTTT	168	Thudi et al. 2011, PLoS ONE e6(11)27275
CaM1956	SSR	Cicer arietinum	EI887995	(TAG)5	ACAGAACTAGGGGGAGGGTG	TCGGGTGTCGCATAATCATA	279	Thudi et al. 2011, PLoS ONE e6(11)27275
CaM1961	SSR	Cicer arietinum	EI888046	(TG)9	TGGGAAGACCTATTGAGAGCA	CATCCGAATACCTGGCACTT	205	Thudi et al. 2011, PLoS ONE e6(11)27275
CaM1967	SSR	Cicer arietinum	EI888147	(AT)6	GAAAGGGATAGCGAGAGGCT	TGAGTTGCGACGAGAAAAGA	199	Thudi et al. 2011, PLoS ONE e6(11)27275
CaM1969	SSR	Cicer arietinum	EI888175	(TA)19	TGAAACACAAAGCTTCTGAATATACC	TCTGCATGTCAGCCTACCAG	262	Thudi et al. 2011, PLoS ONE e6(11)27275
CaM1975	SSR	Cicer arietinum	EI888263	(AG)5n(GA)8	CAAGCACATCAAATAGTGGGA	TGAATCATTATCCCTCCTCCA	112	Thudi et al. 2011, PLoS ONE e6(11)27275
CaM1984	SSR	Cicer arietinum	EI888430	(AT)6	TTCTGTTTCATTCCTTTTGTGTT	TGATGCCTTGTGAAGACTCG	268	Thudi et al. 2011, PLoS ONE e6(11)27275
CaM1986	SSR	Cicer arietinum	EI888470	(TA)6	CATGCACCAACAGATCCAAC	TTCAATTACCATTGCAGAAGC	201	Thudi et al. 2011, PLoS ONE e6(11)27275
CaM1988	SSR	Cicer arietinum	EI888563	(AT)25	ACGGAACACGGATTTGGATA	TGACTAAAATTGTTATGTTCGTGAAA	163	Thudi et al. 2011, PLoS ONE e6(11)27275
CaM2000	SSR	Cicer arietinum	EI888751	(GAA)5	GACTCCCATGAAACCAAGGA	AAGAACTCTCCAGGCAACGA	158	Thudi et al. 2011, PLoS ONE e6(11)27275
CaM2004	SSR	Cicer arietinum	EI888807	(AT)6	ATCAAGTGGTCATGGTGGTG	TTGGTTTATACCGGTCTTTTTCTC	118	Thudi et al. 2011, PLoS ONE e6(11)27275
CaM2007	SSR	Cicer arietinum	EI888823	(AT)9	TGCATTTGACCCACACTCAT	AATCATGGCGTAGGATCTTGA	195	Thudi et al. 2011, PLoS ONE e6(11)27275
CaM2011	SSR	Cicer arietinum	EI888881	(A)12g(TA)6n(A)10	TGAAGACAAGAAAATGGCCC	TCCAAATGTGGAGTGTAATTTCT	248	Thudi et al. 2011, PLoS ONE e6(11)27275
CaM2012	SSR	Cicer arietinum	EI888903	(ATA)5	GCCTCGGTATTCACTTTTCAG	TGTTGTCTCACACCACTAATTTCA	248	Thudi et al. 2011, PLoS ONE e6(11)27275
CaM2013	SSR	Cicer arietinum	EI888976	(AG)7	GAAGAAAAGTGAAAAACGGAGG	GTTCATTGATGGCTGCCTCT	274	Thudi et al. 2011, PLoS ONE e6(11)27275
CaM2016	SSR	Cicer arietinum	EI889073	(TCC)5	ACGCATATGGATTGGTGGAT	TGGACGATTTTGACCATGAA	152	Thudi et al. 2011, PLoS ONE e6(11)27275
CaM2017	SSR	Cicer arietinum	EI889080	(GT)10	TTTTCTTGGAAGGTTGATGCT	TCGTTTTTGGTAAGATTGGAGAA	108	Thudi et al. 2011, PLoS ONE e6(11)27275
CaM2021	SSR	Cicer arietinum	EI889172	(CT)12	GCTGATTCACTTGTGCAGGA	GTGTTTGAACTGTGGATGCC	266	Thudi et al. 2011, PLoS ONE e6(11)27275
CaM2023	SSR	Cicer arietinum	EI889207	(CAA)5	TGGCCAATTAAAGGAACAATG	TTGTTGCTACAAGCACTGGG	220	Thudi et al. 2011, PLoS ONE e6(11)27275
CaM2031	SSR	Cicer arietinum	EI889290	(AAT)11	TCCACCTTTTTGACACTTATACACA	TTCCAGCAATCATAAAGTTCAGA	280	Thudi et al. 2011, PLoS ONE e6(11)27275
CaM2036	SSR	Cicer arietinum	EI889403	(GAGG)5	TGTGCGACCAATTTTGTTGT	CTGATAGGAACCCGGATTGA	149	Thudi et al. 2011, PLoS ONE e6(11)27275
CaM2038	SSR	Cicer arietinum	EI889467	(AT)15	TCAAACTTACAAATCTACGCTAATGAA	GCTGAGGTGGGAAACATTTG	250	Thudi et al. 2011, PLoS ONE e6(11)27275
CaM2039	SSR	Cicer arietinum	EI889487	(AG)7n(T)11	GGGGTAAAACGAATGGGAAT	ACCTAGGCAAAGCAAAGCTG	186	Thudi et al. 2011, PLoS ONE e6(11)27275
CaM2040	SSR	Cicer arietinum	EI889518	(T)10n(TA)15	TTCACAAAATTCATGGTCCG	CAGAAAATGAACGCAACAGC	257	Thudi et al. 2011, PLoS ONE e6(11)27275
CaM2043	SSR	Cicer arietinum	EI889615	(ATA)22	TGTGTGCAAAAGTAATTGATTGG	GGGGAAACGTGTTATTTTAGCC	280	Thudi et al. 2011, PLoS ONE e6(11)27275
CaM2045	SSR	Cicer arietinum	EI889642	(TAA)5	TCAGTGTCGTGTTTGGTGGT	TGATGGAACTGAGTTGGTGC	230	Thudi et al. 2011, PLoS ONE e6(11)27275
CaM2054	SSR	Cicer arietinum	EI889805	(TA)37	ATGTTGCATTTATCCCCCAA	GGACGGATAAGGCATTTGAA	276	Thudi et al. 2011, PLoS ONE e6(11)27275
CaM2055	SSR	Cicer arietinum	EI889806	(AGG)5	GCTTTGCAAGCTTCTTCTTCA	AAAGAAGCATTAACGCCCAA	251	Thudi et al. 2011, PLoS ONE e6(11)27275
CaM2062	SSR	Cicer arietinum	EI889982	(GAA)5n(TA)7	AGGAATGCTGTTTGGTGTCC	TGAGGTAGAAGTTCTCTTGCGTC	277	Thudi et al. 2011, PLoS ONE e6(11)27275
CaM2063	SSR	Cicer arietinum	EI889995	(TA)17	CCGATGTGCATTATGTTGTTG	CCGTCTCTTTCACATGGGTT	159	Thudi et al. 2011, PLoS ONE e6(11)27275
CaM2064	SSR	Cicer arietinum	EI890022	(TA)8n(TA)5	AGATCACCAATTGGGAACAAA	CACCTTCTCGACTTTCCTATGTG	221	Thudi et al. 2011, PLoS ONE e6(11)27275
CaM2066	SSR	Cicer arietinum	EI890053	(AT)19	CTATTGGATGTCGTGGCAAA	ATGACATGTCGTGCGATAAA	202	Thudi et al. 2011, PLoS ONE e6(11)27275
CaM2067	SSR	Cicer arietinum	EI890058	(AAT)5	TTGAGAAACATGGTAGAGTCCAA	TTTGTTTGGTGCATTTGCTT	268	Thudi et al. 2011, PLoS ONE e6(11)27275
CaM2077	SSR	Cicer arietinum	EI890291	(TA)8	AATGAGATCTTGCCCGAATG	TCGCCGTGTTTATGAGACTG	217	Thudi et al. 2011, PLoS ONE e6(11)27275
CaM2079	SSR	Cicer arietinum	EI890439	(GT)6	CAAAGGAATTGTCGGGTCAC	TGGGATTCTTTTGGATCAACTT	103	Thudi et al. 2011, PLoS ONE e6(11)27275
CaM2086	SSR	Cicer arietinum	EI890578	(ATA)5	CGAACCAATGAGTAATTAATGGAA	AACCTCACAATCGGAATACACA	256	Thudi et al. 2011, PLoS ONE e6(11)27275
CaM2091	SSR	Cicer arietinum	EI890661	(AG)8	TGAATTCATGGGGTTTGGTT	GCCCTCTTTTTGTGACCAAT	162	Thudi et al. 2011, PLoS ONE e6(11)27275
CaM2095	SSR	Cicer arietinum	EI890753	(AT)5n(AT)13n(GT)5	TAGATTTGATCGCGAGGTGC	CCTAAAACCCTAAAACCTAAACTAAAA	275	Thudi et al. 2011, PLoS ONE e6(11)27275
CaM2098	SSR	Cicer arietinum	EI890787	(AT)24	ATACTACCACGCAAGTGGGC	TGGAGGTATTCAAATGGGGA	201	Thudi et al. 2011, PLoS ONE e6(11)27275
CaM2101	SSR	Cicer arietinum	EI890830	(TA)5(CA)7	CTCCAACGGGTTCGAAGATA	TTGCAATGATTTATAGACAAAAAGA	201	Thudi et al. 2011, PLoS ONE e6(11)27275
CaM2107	SSR	Cicer arietinum	EI890987	(AAT)24n(ATTT)5	TCACACGGTAGTTGTTAAGGATG	CCGTCTCTATTCATCCGTGG	277	Thudi et al. 2011, PLoS ONE e6(11)27275
CaM2117	SSR	Cicer arietinum	EI891242	(GA)12	CCACAAGGAAGTTCGGAAGA	CTCCCAAACGCTCTCGTAAG	188	Thudi et al. 2011, PLoS ONE e6(11)27275
CaM2131	SSR	Cicer arietinum	EI891567	(AAT)37	AGCATCGTGAATATTGAAGGG	AAAAATCCCTCCAACGGTAAA	242	Thudi et al. 2011, PLoS ONE e6(11)27275
CaM2143	SSR	Cicer arietinum	EI891751	(A)10n(TAAA)5	ACAGGGAGATCCCTTTCCTT	CCAATCATGTCAATCCAAACA	262	Thudi et al. 2011, PLoS ONE e6(11)27275
CaM2145	SSR	Cicer arietinum	EI891796	(ATA)6	ACTTGGGCTGAAGGTTTCTG	AAAAGATAGGAAAATATTGCCGC	210	Thudi et al. 2011, PLoS ONE e6(11)27275
CaM2152	SSR	Cicer arietinum	EI891979	(TG)7	CCCATCACAAAATCACACCA	AATGAAGTAAGTGGGCCGC	125	Thudi et al. 2011, PLoS ONE e6(11)27275
CaM2162	SSR	Cicer arietinum	EI892252	(TTC)8	GCTTTCACACGCTCAAACAA	TTTGGGAAGAATGGAAGTGG	165	Thudi et al. 2011, PLoS ONE e6(11)27275
CaM2174	SSR	Cicer arietinum	EI892426	(ATA)5n(AAT)23	TTTTGAGGTCATACAGGAGGA	TGACATAAATTTTGGGGACGA	278	Thudi et al. 2011, PLoS ONE e6(11)27275
CaM2188	SSR	Cicer arietinum	EI892735	(AT)8	ACGGTCTAACCTTTTGTGCC	TGCAAGACAATTAGTCAAAAGGA	168	Thudi et al. 2011, PLoS ONE e6(11)27275
CaM0109	SSR	Cicer arietinum	EI849376	(ATA)5	GCTGTTGGCATTTAACTGTTTC	TTTCAAACTTTTCAGATCTGGACTT	248	Thudi et al. 2011, PLoS ONE e6(11)27275
CaM0352	SSR	Cicer arietinum	EI854629	(AT)31	TTTTGGTCGATGTTGGTTCA	TGGATGATTTGATGTCACATAGG	140	Thudi et al. 2011, PLoS ONE e6(11)27275
CaM0747	SSR	Cicer arietinum	EI863468	(AT)6	GTCCATCTTTTGTTGCCCAC	CATTTTGGTCCCCGATAGAA	233	Thudi et al. 2011, PLoS ONE e6(11)27275
ICCeM	SSR	Cicer arietinum	EI863691	(TA)5	GCATACGGCTTTCTGGATGT	GCCAGATGAAGGAACAGGAA	194	Thudi et al. 2011, PLoS ONE e6(11)27275
ICCeM	SSR	Cicer arietinum	EI869984	(AT)5	CTAGCCTGGCAAGCCTAACA	ACAGCTGTTGGGTCTGATGT	269	Thudi et al. 2011, PLoS ONE e6(11)27275
CaM1819	SSR	Cicer arietinum	EI885297	(GA)5	AAAAACAAATCGGAGCGTTG	CGCTCTCATTCCTCAACACA	247	Thudi et al. 2011, PLoS ONE e6(11)27275
CaM1845	SSR	Cicer arietinum	EI885792	(TA)5	AAAAAGCACCAAAATGCCTG	ATGAATGCAGTGCGTGGATA	225	Thudi et al. 2011, PLoS ONE e6(11)27275
ICCeM_2C_10164	SSR	Cicer arietinum	-	(ACA)8	CCATCCCTTTTCTCTCCCTC	AGCCTCTTTCTTCGAGGATTC	n.a	Hiremath et al. 2011, Plant Biotech J 9:922-931
ICCeM_2C_10292	SSR	Cicer arietinum	-	(AGG)6	CCTCATCAAAACCAGAAGAACC	GAAAAGGGAGTGCAAAAGGA	n.a	Hiremath et al. 2011, Plant Biotech J 9:922-931
ICCeM_2C_10382	SSR	Cicer arietinum	-	(ATC)6	AAGACCAATCATCAAACCGAA	AAGCTTGTGCAGGGAACACT	n.a	Hiremath et al. 2011, Plant Biotech J 9:922-931
ICCeM_2C_10468	SSR	Cicer arietinum	-	(CCA)6	TCCGCTCTGTTTTTCGTTCT	TGGAGAGACTAACGCGTCCT	n.a	Hiremath et al. 2011, Plant Biotech J 9:922-931
ICCeM_2C_10507	SSR	Cicer arietinum	-	(ATC)6	TCAAAGAAGTTGCCTTTCTTCA	TTTTCACGTATGATGGAGTTGC	n.a	Hiremath et al. 2011, Plant Biotech J 9:922-931
ICCeM_2C_10521	SSR	Cicer arietinum	-	(TA)8	CTATGATGGTGGGAGTGGGT	TGGGCAAGTCTTCTCAGGTT	n.a	Hiremath et al. 2011, Plant Biotech J 9:922-931
ICCeM_2C_10598	SSR	Cicer arietinum	-	(TTC)11	AAGCGATGATGATTCGTTCC	GTTCTTGTGGGGTCCTGAAA	n.a	Hiremath et al. 2011, Plant Biotech J 9:922-931
ICCeM_2C_10655	SSR	Cicer arietinum	-	(AAT)6	TGCCAATTGCTATGTTGTTCA	GCTTGATGCTTCTTCCTTGG	n.a	Hiremath et al. 2011, Plant Biotech J 9:922-931
ICCeM_2C_10704	SSR	Cicer arietinum	-	(AGAA)8	AGCCCAATTGACAAAACTGG	GGGATATCATCACTCTGTTTTTCTT	n.a	Hiremath et al. 2011, Plant Biotech J 9:922-931
ICCeM_2C_10832	SSR	Cicer arietinum	-	(ATA)6	GCTGTTCAAGTTGGATTGGAG	AGGTAGCTTGAGGGGACCAT	n.a	Hiremath et al. 2011, Plant Biotech J 9:922-931
ICCeM_2C_11105	SSR	Cicer arietinum	-	(AAG)6	CATAAGCATTACACCAAAAAGGG	TGTTCGTTATCCCAACAAACAC	n.a	Hiremath et al. 2011, Plant Biotech J 9:922-931
ICCeM_2C_11240	SSR	Cicer arietinum	-	(AAC)7	TCTCGTCGTCATCATCCAAA	CAAAATTCCGCCATTTCACT	n.a	Hiremath et al. 2011, Plant Biotech J 9:922-931
ICCeM_2C_11341	SSR	Cicer arietinum	-	(TAA)9	TGGGAGGTAAAAGATGTGGTG	TCTCTTCCTTCAACGCAAAAA	n.a	Hiremath et al. 2011, Plant Biotech J 9:922-931
ICCeM_2C_1140	SSR	Cicer arietinum	-	(AG)9	AGCACTCTATTTTTCCGCGA	CGTGTGTTGTTGTTATGTTAGTGTG	n.a	Hiremath et al. 2011, Plant Biotech J 9:922-931
ICCeM_2C_11423	SSR	Cicer arietinum	-	(TCA)6	TCATCTTCCTCGCACTACCA	TTGTGGGCATTGAAGCATAA	n.a	Hiremath et al. 2011, Plant Biotech J 9:922-931
ICCeM_2C_11434	SSR	Cicer arietinum	-	(TC)12	CGTAACCGAGGAGTTTGGAA	GAAGAAAGGGCGTTGAAAGA	n.a	Hiremath et al. 2011, Plant Biotech J 9:922-931
ICCeM_2C_11480	SSR	Cicer arietinum	-	(AG)8	GAACTGAGCGAGGAAGTTGG	CTCCGTTGCACTTCCCTTCT	n.a	Hiremath et al. 2011, Plant Biotech J 9:922-931
ICCeM_2C_11495	SSR	Cicer arietinum	-	(AGA)6	TGTATGCAGAGTGCAATTGAGA	TTCACCTTCAAGGGTTCGTC	n.a	Hiremath et al. 2011, Plant Biotech J 9:922-931
ICCeM_2C_11736	SSR	Cicer arietinum	-	(TAA)6	CCCGCCTTTTCTTTCTTTCT	TGTTGCGAATGCAGGTTAAG	n.a	Hiremath et al. 2011, Plant Biotech J 9:922-931
ICCeM_2C_11744	SSR	Cicer arietinum	-	(CAA)6	CCATCACCACCAACCCTAAC	AGAAGAGAGGGCGGAGTAGG	n.a	Hiremath et al. 2011, Plant Biotech J 9:922-931
ICCeM_2C_11779	SSR	Cicer arietinum	-	(GAA)6	TCCGATGACGAAGGTTCTCT	AACCATTGCCACACAAACAA	n.a	Hiremath et al. 2011, Plant Biotech J 9:922-931
ICCeM_2C_1181	SSR	Cicer arietinum	-	(TGC)6	TGATGAATGCAGTGGGAGAG	GGAGCCGGATTCTACCAAAT	n.a	Hiremath et al. 2011, Plant Biotech J 9:922-931
ICCeM_2C_11828	SSR	Cicer arietinum	-	(TCA)6	AGCAGGCCCATTCATCATAC	GTTTCAAAATCCCAAAGGGG	n.a	Hiremath et al. 2011, Plant Biotech J 9:922-931
ICCeM_2C_11890	SSR	Cicer arietinum	-	(CA)8	TCACTCCTTGGCTTTCTCTCA	TTGTTGTGGTTGGCATGTTT	n.a	Hiremath et al. 2011, Plant Biotech J 9:922-931
ICCeM_2C_11935	SSR	Cicer arietinum	-	(ATTC)5	AGAATTCACAACCCACCGAC	ACATCACCTCCTCCGTTCAC	n.a	Hiremath et al. 2011, Plant Biotech J 9:922-931
ICCeM_2C_11960	SSR	Cicer arietinum	-	(GGA)6	CAGTACTGATCCTAATTACCGTGC	GAAACAAGCTGCAGGGAGAG	n.a	Hiremath et al. 2011, Plant Biotech J 9:922-931
ICCeM_2C_11999	SSR	Cicer arietinum	-	(TCT)6	TAGAGTTTGGGCGAGGATTG	TGGCTTTTGTTGTTGTTGGT	n.a	Hiremath et al. 2011, Plant Biotech J 9:922-931
ICCeM_2C_12032	SSR	Cicer arietinum	-	(AAG)6	CAAGAGGCACCGTTTTCATT	CAATGTTCCAAATTCCCCAC	n.a	Hiremath et al. 2011, Plant Biotech J 9:922-931
ICCeM_2C_12225	SSR	Cicer arietinum	-	(TGA)6	TTTTAATGTTGCCGGTGTCA	TGGATTTCTTTCCCTTCATCC	n.a	Hiremath et al. 2011, Plant Biotech J 9:922-931
ICCeM_2C_12230	SSR	Cicer arietinum	-	(CTT)9	CGGATGGATTTCATGTGTCA	GGTGTTGATTGAGCACAACG	n.a	Hiremath et al. 2011, Plant Biotech J 9:922-931
ICCeM_2C_12307	SSR	Cicer arietinum	-	(AGA)6	AATGAAATGTTGCTCAGCCC	GTGCTGTGTGTGCCATAACC	n.a	Hiremath et al. 2011, Plant Biotech J 9:922-931
ICCeM_2C_12366	SSR	Cicer arietinum	-	(TTC)6	CCTCTCTTTACTCCTAATTTCTCACA	AAGGTTGAAGCAGCACGTTT	n.a	Hiremath et al. 2011, Plant Biotech J 9:922-931
ICCeM_2C_12871	SSR	Cicer arietinum	-	(GAT)6	TGCATGTGATGCAAGAAAGT	CCTCTCTATACCTCTCAATCCCAA	n.a	Hiremath et al. 2011, Plant Biotech J 9:922-931
ICCeM_2C_12960	SSR	Cicer arietinum	-	(TGT)6	GCCTAGTCCATTGCTCTCCA	TTCCACCATTCACCTTTTCA	n.a	Hiremath et al. 2011, Plant Biotech J 9:922-931
ICCeM_2C_13074	SSR	Cicer arietinum	-	(ATA)6	TAGATTCCGACCATGCCTTC	CCACTCGTATTTCCTGAGGC	n.a	Hiremath et al. 2011, Plant Biotech J 9:922-931
ICCeM_2C_13154	SSR	Cicer arietinum	-	(CT)8	CTCACTCACCCATTGCAAAAT	TTGGGTTTTGATGGTTTTGA	n.a	Hiremath et al. 2011, Plant Biotech J 9:922-931
ICCeM_2C_13410	SSR	Cicer arietinum	-	(CA)8	CCATGGCAACATCAAGACAC	CGAAGAATAAGCTGCAAGGC	n.a	Hiremath et al. 2011, Plant Biotech J 9:922-931
ICCeM_2C_13427	SSR	Cicer arietinum	-	(TTC)8	TTCACGCGTCACTTCATTTC	GGCATGCATCTAGAACAGCA	n.a	Hiremath et al. 2011, Plant Biotech J 9:922-931
ICCeM_2C_13605	SSR	Cicer arietinum	-	(CAT)6	TCAGATAGAATTGCCATGCG	AGTTGTGGATTGGGTGAAGC	n.a	Hiremath et al. 2011, Plant Biotech J 9:922-931
ICCeM_2C_13712	SSR	Cicer arietinum	-	(AGT)6	GGGCTTACACACACCTCCAT	TTGAGAATTGAGAACAGGGGA	n.a	Hiremath et al. 2011, Plant Biotech J 9:922-931
ICCeM_2C_13779	SSR	Cicer arietinum	-	(GAA)8	CGGTGGTTCCAGAACCTTTA	GTCCCCCGCAGTTACTGTTA	n.a	Hiremath et al. 2011, Plant Biotech J 9:922-931
ICCeM_2C_13846	SSR	Cicer arietinum	-	(CAT)6	CAGCTGTCACTGTTGATTGGA	GTGGTTGATACCAAATCGGG	n.a	Hiremath et al. 2011, Plant Biotech J 9:922-931
ICCeM_2C_13855	SSR	Cicer arietinum	-	(AGA)6	CATGAGAAGGCAATAGTTTTGG	TGCATGGGTGCAATATCATC	n.a	Hiremath et al. 2011, Plant Biotech J 9:922-931
ICCeM_2C_13939	SSR	Cicer arietinum	-	(CGT)6	TGACGCAGATCTCTCCCTTT	CCGAGACCTAACTCCGAACA	n.a	Hiremath et al. 2011, Plant Biotech J 9:922-931
ICCeM_2C_14016	SSR	Cicer arietinum	-	(GAA)6	CTCCTCCGATATCTAGGCCC	GCATGAACCTCTTTGACCCT	n.a	Hiremath et al. 2011, Plant Biotech J 9:922-931
ICCeM_2C_14119	SSR	Cicer arietinum	-	(AAG)12	GGTGGTGGAATGAGGAGAAA	CACTTCTTGCCATGTCCCTT	n.a	Hiremath et al. 2011, Plant Biotech J 9:922-931
ICCeM_2C_14127	SSR	Cicer arietinum	-	(GAA)7	TGTGGATGGAGGGTTGAAAT	GCGCTAGCACTTGCTCTTTT	n.a	Hiremath et al. 2011, Plant Biotech J 9:922-931
ICCeM_2C_14349	SSR	Cicer arietinum	-	(TCTT)5	TCTTTGACTTTTGACTCTCTCGG	TTGCGAGAATAGCCTCCACT	n.a	Hiremath et al. 2011, Plant Biotech J 9:922-931
ICCeM_2C_1452	SSR	Cicer arietinum	-	(AGA)7	TTGAGTTTGAGCCTAATGAATGA	TGCTTTCTGAATTTCCTCCA	n.a	Hiremath et al. 2011, Plant Biotech J 9:922-931
ICCeM_2C_14611	SSR	Cicer arietinum	-	(AAG)7	GCGGAGAGGTATGATTTGGA	TTAAGGAAGCCACAGCACCT	n.a	Hiremath et al. 2011, Plant Biotech J 9:922-931
ICCeM_2C_14652	SSR	Cicer arietinum	-	(TC)9	CCCTTTCCTTTGATCCACCT	GGGGGTGTTTAATTTGTTTTCA	n.a	Hiremath et al. 2011, Plant Biotech J 9:922-931
ICCeM_2C_14704	SSR	Cicer arietinum	-	(AAG)7	GCAACGAACACGTTGCTATG	TACGAAACGCAATCTCAGGG	n.a	Hiremath et al. 2011, Plant Biotech J 9:922-931
ICCeM_2C_14831	SSR	Cicer arietinum	-	(CTT)8	TCTCACCGTCTTTTCCCATC	GATAAGGCAGGAAAGGGAAG	n.a	Hiremath et al. 2011, Plant Biotech J 9:922-931
ICCeM_2C_15039	SSR	Cicer arietinum	-	(ATC)8	CCAATGTTCCAGTTTCCTCC	TCGCACAAGAGTTGGAGATG	n.a	Hiremath et al. 2011, Plant Biotech J 9:922-931
ICCeM_2C_15048	SSR	Cicer arietinum	-	(TTTTA)5	TGGTGCACCTCAGGATAACA	TGCAATCCAAAGCAGACAAG	n.a	Hiremath et al. 2011, Plant Biotech J 9:922-931
ICCeM_2C_15122	SSR	Cicer arietinum	-	(ATC)9	GGCTGTTTACCATCGTTTCC	CCGCAGAGTCAGCTATTTCC	n.a	Hiremath et al. 2011, Plant Biotech J 9:922-931
ICCeM_2C_1516	SSR	Cicer arietinum	-	(ATT)6	CTGCTTCATCGTCAGAACCA	TTTCAAGTTTGAGTTACGGCA	n.a	Hiremath et al. 2011, Plant Biotech J 9:922-931
ICCeM_2C_15521	SSR	Cicer arietinum	-	(AAC)7	TGTTTCTGTTTCTGCGTTGC	CAGGTTGAGCCACAACAAGA	n.a	Hiremath et al. 2011, Plant Biotech J 9:922-931
ICCeM_2C_15727	SSR	Cicer arietinum	-	(CAG)7	TGGCATCATCATCACTGTCTT	TTCCTGAAGTTGGTACATCGTCT	n.a	Hiremath et al. 2011, Plant Biotech J 9:922-931
ICCeM_2C_15875	SSR	Cicer arietinum	-	(ACA)7	TGGCTTTCAGTGTTTGTGGA	GCTTTCCCTGGAATTGTGAA	n.a	Hiremath et al. 2011, Plant Biotech J 9:922-931
ICCeM_2C_15890	SSR	Cicer arietinum	-	(GAA)8	CAAAACTGCCTAATCCCCAA	CGTTTGAGTGGGATGAGGTT	n.a	Hiremath et al. 2011, Plant Biotech J 9:922-931
ICCeM_2C_15923	SSR	Cicer arietinum	-	(ACC)10	GTCACTTTCAGCCTCCTTCG	TTCGAGGATAAGAAGCCGTG	n.a	Hiremath et al. 2011, Plant Biotech J 9:922-931
ICCeM_2C_15934	SSR	Cicer arietinum	-	(TTC)6	GGTCCTCCTCTCTATTGGCA	AATGAAATGTTGCTCAGCCC	n.a	Hiremath et al. 2011, Plant Biotech J 9:922-931
ICCeM_2C_15942	SSR	Cicer arietinum	-	(CAA)6	GAGCAGTGACGAAGCCAAAT	GGGCTTTTTAAAACATGGTCA	n.a	Hiremath et al. 2011, Plant Biotech J 9:922-931
ICCeM_2C_15952	SSR	Cicer arietinum	-	(TAT)7	TTGAGGCAGAGCCAAAAAGT	TTGTTTCTATATTATCCATCTTACCCC	n.a	Hiremath et al. 2011, Plant Biotech J 9:922-931
ICCeM_2C_15981	SSR	Cicer arietinum	-	(AAC)6	ACCTTCAATCTCAAACCCCA	TTTTCACCAGACAACAACCG	n.a	Hiremath et al. 2011, Plant Biotech J 9:922-931
ICCeM_2C_16039	SSR	Cicer arietinum	-	(AAC)6	CCCCAAAAATGTTAAGAGGC	GGCGAACGTATTGCCTTAGA	n.a	Hiremath et al. 2011, Plant Biotech J 9:922-931
ICCeM_2C_16177	SSR	Cicer arietinum	-	(GA)8	CGGCCGATTACTCATCTAGC	CACCGATGACCATAGGGAAG	n.a	Hiremath et al. 2011, Plant Biotech J 9:922-931
ICCeM_2C_16191	SSR	Cicer arietinum	-	(TGT)7	CAGCACATTCCCGTTTACCT	GTTTGTCTGCATCTGCATGG	n.a	Hiremath et al. 2011, Plant Biotech J 9:922-931
ICCeM_2C_1624	SSR	Cicer arietinum	-	(TC)10	GGGAGGTAGACATTGTGGTGTT	TTGCATCACACACTTCAGCA	n.a	Hiremath et al. 2011, Plant Biotech J 9:922-931
ICCeM_2C_16368	SSR	Cicer arietinum	-	(AG)8	TTCTTGAATCTTTGGGTGGC	ACTCAACCCGTGTCTCCTGT	n.a	Hiremath et al. 2011, Plant Biotech J 9:922-931
ICCeM_2C_1638	SSR	Cicer arietinum	-	(CCT)6	CACCCCGAGTGGTTACAGTT	TGCCAGAGCATTTCTTTCCT	n.a	Hiremath et al. 2011, Plant Biotech J 9:922-931
ICCeM_2C_16449	SSR	Cicer arietinum	-	(CGATG)5	CAAGTTATTAAATGGGAATTGGTG	TTGCATAGCATCGTCTCTCG	n.a	Hiremath et al. 2011, Plant Biotech J 9:922-931
ICCeM_2C_16470	SSR	Cicer arietinum	-	(ATT)7	CAATGGATGAGATCACTTCAGG	TTTTTCTCTCTTTCCATGGCT	n.a	Hiremath et al. 2011, Plant Biotech J 9:922-931
ICCeM_2C_16788	SSR	Cicer arietinum	-	(GAC)6	CCAAACCACTCTTCACCGTT	AGCTTCAGAATCGCCGTAAA	n.a	Hiremath et al. 2011, Plant Biotech J 9:922-931
ICCeM_2C_16918	SSR	Cicer arietinum	-	(TCT)6	ATCTGTCGCACAGCTCTTGA	TTCTGTTTCAGGGGATTCTGA	n.a	Hiremath et al. 2011, Plant Biotech J 9:922-931
ICCeM_2C_16919	SSR	Cicer arietinum	-	(TGATTT)5	GCGTAATCAGGGGTGTGAGT	AGTTCCACGCACGTTGTTTA	n.a	Hiremath et al. 2011, Plant Biotech J 9:922-931
ICCeM_2C_16948	SSR	Cicer arietinum	-	(CT)10	TTCTTAAACCGTCTTCACCG	CGGTGACTTTGTGCTTGAAA	n.a	Hiremath et al. 2011, Plant Biotech J 9:922-931
ICCeM_2C_1705	SSR	Cicer arietinum	-	(AAG)6	GTGGATTGGATCCGAAGAGA	GCCAACTAGGCAACCACATT	n.a	Hiremath et al. 2011, Plant Biotech J 9:922-931
ICCeM_2C_17090	SSR	Cicer arietinum	-	(AT)10	GCAAAAGGGAATGGATCAAA	CATACAGGACCTTTCATGGGA	n.a	Hiremath et al. 2011, Plant Biotech J 9:922-931
ICCeM_2C_17288	SSR	Cicer arietinum	-	(AG)8	TTCGCCATTGATGAAATTGA	CTTTTCGACTTTCGAGCGAG	n.a	Hiremath et al. 2011, Plant Biotech J 9:922-931
ICCeM_2C_17505	SSR	Cicer arietinum	-	(AACAG)6	ACAAGCTCAATCAACCACTTG	ACGATCTAGCCGCTTACGAA	n.a	Hiremath et al. 2011, Plant Biotech J 9:922-931
ICCeM_2C_1769	SSR	Cicer arietinum	-	(CTT)6	CACTTTTGCTTTTGCTTTTGC	ATTTCCCCAAGGAACCATTC	n.a	Hiremath et al. 2011, Plant Biotech J 9:922-931
ICCeM_2C_17793	SSR	Cicer arietinum	-	(TAT)7	TCTTGCTGGTGTGGAGATGA	CGGACAATGAGAAACAATACCA	n.a	Hiremath et al. 2011, Plant Biotech J 9:922-931
ICCeM_2C_17852	SSR	Cicer arietinum	-	(TTA)6	TAGAAATGGCAGGGTCTGCT	GCAGAAGGAAAAACCGAACA	n.a	Hiremath et al. 2011, Plant Biotech J 9:922-931
ICCeM_2C_17907	SSR	Cicer arietinum	-	(AG)8	GGTTTTGAGCGTGGTTTGAT	TGAAGCACAGAAAAGGAACC	n.a	Hiremath et al. 2011, Plant Biotech J 9:922-931
ICCeM_2C_18426	SSR	Cicer arietinum	-	(ATT)8	TTATGGTATGGGAGCCTTGC	ATAATCGGATAAAACGCCCC	n.a	Hiremath et al. 2011, Plant Biotech J 9:922-931
ICCeM_2C_18461	SSR	Cicer arietinum	-	(TAT)7	AAACTTGAGGGCAAGCCTTT	TGTAGGCCTCCAACATGCTA	n.a	Hiremath et al. 2011, Plant Biotech J 9:922-931
ICCeM_2C_18467	SSR	Cicer arietinum	-	(TCT)6	GGCAGCGACAACTACAACAA	TAATTGAGAATCGGGTTCGG	n.a	Hiremath et al. 2011, Plant Biotech J 9:922-931
ICCeM_2C_18483	SSR	Cicer arietinum	-	(AG)8	GGGGCACAAAAGAATGAGAA	AGGACCACCACCTTCCTCTT	n.a	Hiremath et al. 2011, Plant Biotech J 9:922-931
ICCeM_2C_18627	SSR	Cicer arietinum	-	(ATA)6	GGTCATGGTCGTGGAAAGAT	TCCTCAGATTTGGTGAGTTGC	n.a	Hiremath et al. 2011, Plant Biotech J 9:922-931
ICCeM_2C_18881	SSR	Cicer arietinum	-	(ACA)9	CAACTCCATGGAATCCCAAC	TTGATGAGGAAGATGGAGGG	n.a	Hiremath et al. 2011, Plant Biotech J 9:922-931
ICCeM_2C_18913	SSR	Cicer arietinum	-	(GA)10	TTGTGGGGAGTAGGGAAGTG	ACTTGGAAACGCAACCAAAC	n.a	Hiremath et al. 2011, Plant Biotech J 9:922-931
ICCeM_2C_18941	SSR	Cicer arietinum	-	(TAT)6	ATTTGGCTCGAGTAAGGTCG	AAGCACACGCTGGCAATAG	n.a	Hiremath et al. 2011, Plant Biotech J 9:922-931
ICCeM_2C_18956	SSR	Cicer arietinum	-	(ATC)6	TTTTTGTCTGAGAATCAACTTCAAA	TCCAATTAAGGAAACGCACC	n.a	Hiremath et al. 2011, Plant Biotech J 9:922-931
ICCeM_2C_19006	SSR	Cicer arietinum	-	(ACA)6	TCAAAGTTCTGGTGACTTTCAA	GAAGATGACGACGACAACGA	n.a	Hiremath et al. 2011, Plant Biotech J 9:922-931
ICCeM_2C_19128	SSR	Cicer arietinum	-	(TAT)6	TTACGAAGAACGCACGACAC	CGTTCTTTCGAACCCCAATA	n.a	Hiremath et al. 2011, Plant Biotech J 9:922-931
ICCeM_2C_19142	SSR	Cicer arietinum	-	(GT)10	AGTTTGGGGTGGTAGTGTGG	GTCCGTTGGAACCAAACAGT	n.a	Hiremath et al. 2011, Plant Biotech J 9:922-931
ICCeM_2C_19194	SSR	Cicer arietinum	-	(CTT)6	TTCATCGGTTGACCACACAC	TCCTTTCACTGCTTTGCCTT	n.a	Hiremath et al. 2011, Plant Biotech J 9:922-931
ICCeM_2C_19235	SSR	Cicer arietinum	-	(ACC)6	ACCACCCATTTTCTCCTCCT	CGGCAGTTAAGGTTGTGGTT	n.a	Hiremath et al. 2011, Plant Biotech J 9:922-931
ICCeM_2C_19278	SSR	Cicer arietinum	-	(GAG)7	ACATGGTGCGCAAAACATTA	GAACGGAAAAGGCTTCATCA	n.a	Hiremath et al. 2011, Plant Biotech J 9:922-931
ICCeM_2C_19369	SSR	Cicer arietinum	-	(TC)9	AAGACCCTTCCTCCTTCTGC	AAATTCGCCATGGTTTCTTG	n.a	Hiremath et al. 2011, Plant Biotech J 9:922-931
ICCeM_2C_1940	SSR	Cicer arietinum	-	(AG)9	CGAGAGAGATAAGCAGAGCGA	AGAGAGGGGTTTGATTCGGT	n.a	Hiremath et al. 2011, Plant Biotech J 9:922-931
ICCeM_2C_19521	SSR	Cicer arietinum	-	(AGA)6	AGGTGGGTATACGGCCATTC	GGTTCAAACCATGCTCACAG	n.a	Hiremath et al. 2011, Plant Biotech J 9:922-931
ICCeM_2C_19649	SSR	Cicer arietinum	-	(AC)13	CTTGGAGCTCTTTGGTTGCT	ATGGCCACCCAGAAATTGT	n.a	Hiremath et al. 2011, Plant Biotech J 9:922-931
ICCeM_2C_19710	SSR	Cicer arietinum	-	(TTCA)5	AAAGAGAAAAGAGGGCGGAG	GTTGAATGTTGGTGGCGTC	n.a	Hiremath et al. 2011, Plant Biotech J 9:922-931
ICCeM_2C_1974	SSR	Cicer arietinum	-	(AAG)8	TGCTTCGCCTTTCTCCTAAA	CAATCAAAACCAACACGACG	n.a	Hiremath et al. 2011, Plant Biotech J 9:922-931
ICCeM_2C_19755	SSR	Cicer arietinum	-	(CT)8	CGTTTCAAACAAGCCAACAA	GGCCCAGCAAGAATATCAAA	n.a	Hiremath et al. 2011, Plant Biotech J 9:922-931
ICCeM_2C_19831	SSR	Cicer arietinum	-	(CATT)5	AGGCGTGATCTAGCAGGAGA	CATAGTGCTGCTCCTCCACA	n.a	Hiremath et al. 2011, Plant Biotech J 9:922-931
ICCeM_2C_1988	SSR	Cicer arietinum	-	(AAC)6	TTGTTGGGTCCTCTTTTGTTTT	TCACCATCGTGTGATGGACT	n.a	Hiremath et al. 2011, Plant Biotech J 9:922-931
ICCeM_2C_1988	SSR	Cicer arietinum	-	(AAC)7	TCTCCACCTCATTCCCACTC	TGATATGGGGTTTCATGGGT	n.a	Hiremath et al. 2011, Plant Biotech J 9:922-931
ICCeM_2C_20006	SSR	Cicer arietinum	-	(AGG)7	TCCCACTTGCAGTGACACAT	GTCATGGATCCACCACCACT	n.a	Hiremath et al. 2011, Plant Biotech J 9:922-931
ICCeM_2C_20109	SSR	Cicer arietinum	-	(CTT)6	TCCATCATTCCTTCCATTGTC	AGGATGGTCCAATTAGGCTG	n.a	Hiremath et al. 2011, Plant Biotech J 9:922-931
ICCeM_2C_20134	SSR	Cicer arietinum	-	(GAAGGT)5	ATGACAGCCCTCCAACAAAG	GGCTACGGACGTTGATGATT	n.a	Hiremath et al. 2011, Plant Biotech J 9:922-931
ICCeM_2C_20147	SSR	Cicer arietinum	-	(GAA)6	AAGTCGGAGCTTAGCAACCA	TTTGAGGTGGACCTCTGCTT	n.a	Hiremath et al. 2011, Plant Biotech J 9:922-931
ICCeM_2C_20158	SSR	Cicer arietinum	-	(GTT)8	CAAAGCGTTCGCATAGTTGA	ACAAAACCATAAGGTCCCCC	n.a	Hiremath et al. 2011, Plant Biotech J 9:922-931
ICCeM_2C_20288	SSR	Cicer arietinum	-	(GAA)6	TGTAGGAATGCCAGTTGCTG	TCAGAGCACAGTTTTGTGTCA	n.a	Hiremath et al. 2011, Plant Biotech J 9:922-931
ICCeM_2C_20361	SSR	Cicer arietinum	-	(CCG)6	TAGAAGGGATGCTGAAACCG	CAGGGCAGGGAGAGATAAAA	n.a	Hiremath et al. 2011, Plant Biotech J 9:922-931
ICCeM_2C_20367	SSR	Cicer arietinum	-	(TCT)8	ATCACCACTTCTTGCATCCC	CATAGCTCTGCAACAGGCAC	n.a	Hiremath et al. 2011, Plant Biotech J 9:922-931
ICCeM_2C_20538	SSR	Cicer arietinum	-	(CTT)6	AAGCAAATCGAATAATGGCG	CAGCATTCACCTTCAAAGCA	n.a	Hiremath et al. 2011, Plant Biotech J 9:922-931
ICCeM_2C_20578	SSR	Cicer arietinum	-	(TTG)6	GAAGATGACGACGACAACGA	TTTTTCGCCGTTTAATGGAC	n.a	Hiremath et al. 2011, Plant Biotech J 9:922-931
ICCeM_2C_20649	SSR	Cicer arietinum	-	(AG)8	GAAGGTTGAACGATCGGAAA	GCACAGCACATAAGAGAAGGG	n.a	Hiremath et al. 2011, Plant Biotech J 9:922-931
ICCeM_2C_20650	SSR	Cicer arietinum	-	(TTC)7	ATTTCCGCCAAACAACAACT	TTGTGAAGGATTAAATTGCGG	n.a	Hiremath et al. 2011, Plant Biotech J 9:922-931
ICCeM_2C_20789	SSR	Cicer arietinum	-	(AG)9	ATCCGCGTCTACTGCACTCT	GAGTGAGGTTTGGGATCAGC	n.a	Hiremath et al. 2011, Plant Biotech J 9:922-931
ICCeM_2C_20794	SSR	Cicer arietinum	-	(GAG)9	CAAGGGAGGAAGATGGATGA	GCACAAGGTCGTCAGCATAA	n.a	Hiremath et al. 2011, Plant Biotech J 9:922-931
ICCeM_2C_20861	SSR	Cicer arietinum	-	(ATT)6	GTCCCTGCAAGAAATGGAAG	ATCTTGCCTCGTTCTCCTGA	n.a	Hiremath et al. 2011, Plant Biotech J 9:922-931
ICCeM_2C_20880	SSR	Cicer arietinum	-	(TGA)6	GATGAGCGGTGCACATTAGA	TCAAAGAAGTTGCCTTTCTTCA	n.a	Hiremath et al. 2011, Plant Biotech J 9:922-931
ICCeM_2C_21035	SSR	Cicer arietinum	-	(TTC)6	TATTCCCCAACCAAAACCAA	AGTGTCATTGCGACGTGAAC	n.a	Hiremath et al. 2011, Plant Biotech J 9:922-931
ICCeM_2C_21052	SSR	Cicer arietinum	-	(GAA)6	GAAGGGGATGCTGTTGTAGC	CCCAAAACCCTGAAACAAAA	n.a	Hiremath et al. 2011, Plant Biotech J 9:922-931
ICCeM_2C_21065	SSR	Cicer arietinum	-	(TTC)6	CTGCGTTTCGTTTTCTTCAA	CGTGGATTAATCGCTACCGT	n.a	Hiremath et al. 2011, Plant Biotech J 9:922-931
ICCeM_2C_2121	SSR	Cicer arietinum	-	(AG)9	GGCTCAAAATGGTTCAAGGA	TGCGATCTTCATGCTCTTTT	n.a	Hiremath et al. 2011, Plant Biotech J 9:922-931
ICCeM_2C_21211	SSR	Cicer arietinum	-	(CTT)7	TGGAGGCAGTTCACAGTTTG	CGTTCTGCTGGGTCCATTAT	n.a	Hiremath et al. 2011, Plant Biotech J 9:922-931
ICCeM_2C_21378	SSR	Cicer arietinum	-	(ATC)6	AGGACACATCTCAGAAAGCG	TGCACGACAAGACCAAATGT	n.a	Hiremath et al. 2011, Plant Biotech J 9:922-931
ICCeM_2C_21400	SSR	Cicer arietinum	-	(TAC)6	GTCGCGTTAATGGAAGAGGA	CCCAGCACAATTCATCATTCT	n.a	Hiremath et al. 2011, Plant Biotech J 9:922-931
ICCeM_2C_21435	SSR	Cicer arietinum	-	(TGT)7	ACACGTGTCATCCATAGCCA	ATGAAGCAGAGTGCGGAGAT	n.a	Hiremath et al. 2011, Plant Biotech J 9:922-931
ICCeM_2C_21856	SSR	Cicer arietinum	-	(TC)12	TTCCTTTCTCATTCTTCGGG	TTGGTGTTGGACTTGGTGAA	n.a	Hiremath et al. 2011, Plant Biotech J 9:922-931
ICCeM_2C_21865	SSR	Cicer arietinum	-	(TGG)7	CGAAGATGGTGATGTTGTGG	GAGCACCATGGATTCCAAAT	n.a	Hiremath et al. 2011, Plant Biotech J 9:922-931
ICCeM_2C_21865	SSR	Cicer arietinum	-	(GAA)6	ATTTGGAATCCATGGTGCTC	ACATTCCCATTCCCATTGAA	n.a	Hiremath et al. 2011, Plant Biotech J 9:922-931
ICCeM_2C_2193	SSR	Cicer arietinum	-	(AAG)6	CACCTCAACCCCTTCTCAAA	CTGTTTCATCGTCTTCGTCG	n.a	Hiremath et al. 2011, Plant Biotech J 9:922-931
ICCeM_2C_21975	SSR	Cicer arietinum	-	(TTC)6	TTCACCTTCAAGGGTTCGTC	TGTATGCAGAGTGCAATTGAGA	n.a	Hiremath et al. 2011, Plant Biotech J 9:922-931
ICCeM_2C_22050	SSR	Cicer arietinum	-	(TCA)6	ACAAAGCAACAAAGCAATGG	GGGGGTCACAAAGGAAAAAT	n.a	Hiremath et al. 2011, Plant Biotech J 9:922-931
ICCeM_2C_22138	SSR	Cicer arietinum	-	(TCT)7	GCTCCTGCGATTCTCATTTC	AACCGAACCTTGCCATAGTG	n.a	Hiremath et al. 2011, Plant Biotech J 9:922-931
ICCeM_2C_2229	SSR	Cicer arietinum	-	(AG)8	CTGAGCGAGTTTGTGTGAGC	TGACAAACTCATGTGGGGAA	n.a	Hiremath et al. 2011, Plant Biotech J 9:922-931
ICCeM_2C_22304	SSR	Cicer arietinum	-	(TTC)6	TTTCCTCTGCAACCGCTACT	CGATGTTATCACCGACAACG	n.a	Hiremath et al. 2011, Plant Biotech J 9:922-931
ICCeM_2C_22307	SSR	Cicer arietinum	-	(TCT)8	GGGTGCACCTGTTTCAGAAT	GCAGTGGAGGTGAATTCGAT	n.a	Hiremath et al. 2011, Plant Biotech J 9:922-931
ICCeM_2C_226	SSR	Cicer arietinum	-	(ATTTGA)5	ATTCTCTCCACCACCACCAC	TGCTTTTGCTTATCCTTGGG	n.a	Hiremath et al. 2011, Plant Biotech J 9:922-931
ICCeM_2C_22671	SSR	Cicer arietinum	-	(AGA)6	TTTGCAAGTCTCGGTTTGTG	ACAACCGTTTCACCTTCCAG	n.a	Hiremath et al. 2011, Plant Biotech J 9:922-931
ICCeM_2C_22689	SSR	Cicer arietinum	-	(TATGAA)6	GGTGAAGCAAATCAACCACA	ACCCCACCCAACTCTCTTCT	n.a	Hiremath et al. 2011, Plant Biotech J 9:922-931
ICCeM_2C_22859	SSR	Cicer arietinum	-	(TTC)8	ATGACATTCCAATCGGCTTC	GGGTGTTTGGGTTTTTGAAAT	n.a	Hiremath et al. 2011, Plant Biotech J 9:922-931
ICCeM_2C_22881	SSR	Cicer arietinum	-	(CAA)6	CTCTCATGGCTCCAAACACA	TGAAGGAGAAGATTAAGGTGGG	n.a	Hiremath et al. 2011, Plant Biotech J 9:922-931
ICCeM_2C_22915	SSR	Cicer arietinum	-	(AAATA)6	CCCCACACACCACTAATGAA	TTCACCGCAAATTCAGACAT	n.a	Hiremath et al. 2011, Plant Biotech J 9:922-931
ICCeM_2C_22923	SSR	Cicer arietinum	-	(TC)10	TGGGCCTCTTCACCTTTTT	AGAGAAGCCAAAATCCCCAC	n.a	Hiremath et al. 2011, Plant Biotech J 9:922-931
ICCeM_2C_22966	SSR	Cicer arietinum	-	(ATT)7	CAAAAATTACAATTGAGAAACAATCT	AACTGGATACGCCACTTTGG	n.a	Hiremath et al. 2011, Plant Biotech J 9:922-931
ICCeM_2C_231	SSR	Cicer arietinum	-	(AGA)6	ACTTCCAAATCCAAAACCCC	GCAGCGAAAGAGAAACCTTG	n.a	Hiremath et al. 2011, Plant Biotech J 9:922-931
ICCeM_2C_23113	SSR	Cicer arietinum	-	(TGT)7	TGAAGCTGTCTTTGAAGTGCAT	TCCACCACCAACACTACCATT	n.a	Hiremath et al. 2011, Plant Biotech J 9:922-931
ICCeM_2C_23223	SSR	Cicer arietinum	-	(ATG)8	TGGTGAAGAAACAGGAACCA	ACCTGGAGAAGAAGAGAGGG	n.a	Hiremath et al. 2011, Plant Biotech J 9:922-931
ICCeM_2C_23312	SSR	Cicer arietinum	-	(GAA)6	CATGGATGGGGAGAAAGAGA	TCCTCATCAACAACACCAACA	n.a	Hiremath et al. 2011, Plant Biotech J 9:922-931
ICCeM_2C_23452	SSR	Cicer arietinum	-	(CTG)6	AAGCCAAAGTTGCAGATGCT	TACCATTGGGGTGATCTGGT	n.a	Hiremath et al. 2011, Plant Biotech J 9:922-931
ICCeM_2C_23640	SSR	Cicer arietinum	-	(AAG)9	GCTTGTGCATGGAAGACAAA	GCGAGTGATAAATACTGCCCA	n.a	Hiremath et al. 2011, Plant Biotech J 9:922-931
ICCeM_2C_23834	SSR	Cicer arietinum	-	(TCT)6	CCTCCGTTTCAACTTCTTCG	AAACTGATTCTCCGGTGGTG	n.a	Hiremath et al. 2011, Plant Biotech J 9:922-931
ICCeM_2C_23865	SSR	Cicer arietinum	-	(GAA)6	AAGGAGGGAGAATTCCCAGA	GTTGATGGCCTTACGGAGAA	n.a	Hiremath et al. 2011, Plant Biotech J 9:922-931
ICCeM_2C_2389	SSR	Cicer arietinum	-	(AG)8	AGTGGCTCACATTACCCGTC	CCATGAACTTTTTGGCTTGG	n.a	Hiremath et al. 2011, Plant Biotech J 9:922-931
ICCeM_2C_23906	SSR	Cicer arietinum	-	(GA)8	GTCGCCATAGTCGACGTTTT	GCAGCTGTTCCGCTAGATTC	n.a	Hiremath et al. 2011, Plant Biotech J 9:922-931
ICCeM_2C_23946	SSR	Cicer arietinum	-	(GAA)7	CGTTGCAGAGACCACACTTG	ACTCGAACCCCATGTCTCAC	n.a	Hiremath et al. 2011, Plant Biotech J 9:922-931
ICCeM_2C_23949	SSR	Cicer arietinum	-	(CT)8	TGGAGCCCTACATTATCGGA	GCAAGAGCACAGACACTCCA	n.a	Hiremath et al. 2011, Plant Biotech J 9:922-931
ICCeM_2C_23967	SSR	Cicer arietinum	-	(AAG)9	AGCAAGAAAATTGAATCACCAG	GAAAACACGGAGAAGCAAGG	n.a	Hiremath et al. 2011, Plant Biotech J 9:922-931
ICCeM_2C_24016	SSR	Cicer arietinum	-	(CTT)7	GGAAAGTGGTGTGCAGGAAT	TGGCGGCTATGATATTGACA	n.a	Hiremath et al. 2011, Plant Biotech J 9:922-931
ICCeM_2C_24449	SSR	Cicer arietinum	-	(TGA)7	GGCTCAAGTAGTGGCAGAGG	TGGTGGAGCCATAGTCCTTC	n.a	Hiremath et al. 2011, Plant Biotech J 9:922-931
ICCeM_2C_24481	SSR	Cicer arietinum	-	(TGA)7	AATCCCCTAAATTTGGCACC	CCCCATCAGAGTCCAACCTA	n.a	Hiremath et al. 2011, Plant Biotech J 9:922-931
ICCeM_2C_24491	SSR	Cicer arietinum	-	(TC)10	CGCTTCCAACGCAATCTTAT	GATTGAAGGTGCTTGGTGGT	n.a	Hiremath et al. 2011, Plant Biotech J 9:922-931
ICCeM_2C_24516	SSR	Cicer arietinum	-	(GGATT)5	GGTTTGGAACAATGGTGGTC	GCCAAACAGGCTGCATTATT	n.a	Hiremath et al. 2011, Plant Biotech J 9:922-931
ICCeM_2C_2452	SSR	Cicer arietinum	-	(GTG)7	AGAATCTCTCGAAAACCGCA	ATCCCGTCCATCACCTAACA	n.a	Hiremath et al. 2011, Plant Biotech J 9:922-931
ICCeM_2C_24542	SSR	Cicer arietinum	-	(CT)9	GAGTGAGAAGTGGAACCCCA	CGCTTCGCTTTCTTCATTTC	n.a	Hiremath et al. 2011, Plant Biotech J 9:922-931
ICCeM_2C_24722	SSR	Cicer arietinum	-	(TGA)6	CGGCTACCATCAAAAACAGA	ACAATAGGGGGACCCTTCAG	n.a	Hiremath et al. 2011, Plant Biotech J 9:922-931
ICCeM_2C_24743	SSR	Cicer arietinum	-	(TA)9	CGTTTTACCGGAGCATGAAT	AACAGAAGAAGCATGGCACA	n.a	Hiremath et al. 2011, Plant Biotech J 9:922-931
ICCeM_2C_24757	SSR	Cicer arietinum	-	(CGG)6	TTATAGTACGCAGGGCAGGG	TAGAAGGGATGCTGAAACCG	n.a	Hiremath et al. 2011, Plant Biotech J 9:922-931
ICCeM_2C_2479	SSR	Cicer arietinum	-	(TCA)7	GCGTTTTGGTTTTGGAAAGA	AACTTGCAGCCAACACTTCC	n.a	Hiremath et al. 2011, Plant Biotech J 9:922-931
ICCeM_2C_24839	SSR	Cicer arietinum	-	(GGT)7	CGTTACGATATTCGGGTGCT	ACCCATTTTCCACAATCCAA	n.a	Hiremath et al. 2011, Plant Biotech J 9:922-931
ICCeM_2C_24929	SSR	Cicer arietinum	-	(TC)10	TGCAAAATGTGAAGCACAGA	AGACTGAGTGTGGAGGCCAT	n.a	Hiremath et al. 2011, Plant Biotech J 9:922-931
ICCeM_2C_25101	SSR	Cicer arietinum	-	(AG)8	TAAGCTTCACCAAGATGCCC	GGACATCATTCACGAATCCA	n.a	Hiremath et al. 2011, Plant Biotech J 9:922-931
ICCeM_2C_2517	SSR	Cicer arietinum	-	(GAT)10	TGTCAGCCTGTGATTTCGTT	GGCTGTTTACCATCGTTTCC	n.a	Hiremath et al. 2011, Plant Biotech J 9:922-931
ICCeM_2C_25206	SSR	Cicer arietinum	-	(GCT)6	TGGAATGCATGCCGTTATTA	AAATGCCAATGCAATTTGGT	n.a	Hiremath et al. 2011, Plant Biotech J 9:922-931
ICCeM_2C_25264	SSR	Cicer arietinum	-	(TTC)6	TGCGATCAAACCTCTGAGTCT	TGGGTCCAATAGAAGATGATGA	n.a	Hiremath et al. 2011, Plant Biotech J 9:922-931
ICCeM_2C_25281	SSR	Cicer arietinum	-	(ATC)6	CACTCTTCCACTCCTTTGTGC	TACGGAGGCTATGGATGGTC	n.a	Hiremath et al. 2011, Plant Biotech J 9:922-931
ICCeM_2C_25299	SSR	Cicer arietinum	-	(GGT)6	CGCTTCTAAACATGCGATGA	TCTATTCACCACCACCACCA	n.a	Hiremath et al. 2011, Plant Biotech J 9:922-931
ICCeM_2C_25340	SSR	Cicer arietinum	-	(CAA)6	TGGGCTTACTACTGCCAAGG	GCTTGAAATTCCAGACAGAGG	n.a	Hiremath et al. 2011, Plant Biotech J 9:922-931
ICCeM_2C_25340	SSR	Cicer arietinum	-	(CTA)6	AGACATCCACCACCACCATT	TGGAGAGGATCCATAGCAGG	n.a	Hiremath et al. 2011, Plant Biotech J 9:922-931
ICCeM_2C_25447	SSR	Cicer arietinum	-	(AG)10	TGAGGGAGAGAGGTGGAGG	ACATTTCCTGCCCACAATTT	n.a	Hiremath et al. 2011, Plant Biotech J 9:922-931
ICCeM_2C_25454	SSR	Cicer arietinum	-	(TC)12	ATGGACCTTCGTTTAGGGCT	GAATTGGAATTGAAGAAACGG	n.a	Hiremath et al. 2011, Plant Biotech J 9:922-931
ICCeM_2C_25509	SSR	Cicer arietinum	-	(AG)8	TGGAAAATCCATGGTGACCT	ACAATTCATTCCCCTCCCTC	n.a	Hiremath et al. 2011, Plant Biotech J 9:922-931
ICCeM_2C_25622	SSR	Cicer arietinum	-	(ATTTGA)5	GCAAGCTTCGCAACTTTACC	GTTGGTGTTGGGAGAAGGAA	n.a	Hiremath et al. 2011, Plant Biotech J 9:922-931
ICCeM_2C_25661	SSR	Cicer arietinum	-	(CAA)7	GTTTACCAACCACCACCGAC	CCCAAGATTGGGGAGATTTT	n.a	Hiremath et al. 2011, Plant Biotech J 9:922-931
ICCeM_2C_2577	SSR	Cicer arietinum	-	(TTG)7	AAACGGCCAATCTTCATCTG	ACCGTTGCCACCGTTAATAC	n.a	Hiremath et al. 2011, Plant Biotech J 9:922-931
ICCeM_2C_25791	SSR	Cicer arietinum	-	(AGA)9	CGAGCATCTCCCCATGTAAT	TGCCTTCTTCTACCACTTGCT	n.a	Hiremath et al. 2011, Plant Biotech J 9:922-931
ICCeM_2C_25811	SSR	Cicer arietinum	-	(AAT)6	TTCCTCCAACTCACGCTTCT	TCTCCAGGTGTTCCACCTCT	n.a	Hiremath et al. 2011, Plant Biotech J 9:922-931
ICCeM_2C_25852	SSR	Cicer arietinum	-	(TCA)8	TGAAACAGCCTTTTGTTCCC	CGCAAAGGAATCGTAAAGGA	n.a	Hiremath et al. 2011, Plant Biotech J 9:922-931
ICCeM_2C_26173	SSR	Cicer arietinum	-	(TCA)6	CAACAAACCTTCATCGTCCA	AGCATAGCGAGCGAAGAGAG	n.a	Hiremath et al. 2011, Plant Biotech J 9:922-931
ICCeM_2C_26232	SSR	Cicer arietinum	-	(ACA)6	GCAAGAACCACACACATCGT	TGTTGGCTGATTTTTCTCCC	n.a	Hiremath et al. 2011, Plant Biotech J 9:922-931
ICCeM_2C_26515	SSR	Cicer arietinum	-	(GA)9	AAGAAGCAAGCAGTGGAAGC	GATGGCTTTGAGGCAGAGAG	n.a	Hiremath et al. 2011, Plant Biotech J 9:922-931
ICCeM_2C_26590	SSR	Cicer arietinum	-	(TTA)6	CTGGGTGGGACCATTTATTG	GCAACACACACATGCCCTAC	n.a	Hiremath et al. 2011, Plant Biotech J 9:922-931
ICCeM_2C_26602	SSR	Cicer arietinum	-	(TGT)6	CAACGAAAGGCTCAAACACA	ATTGCCATGAATCTTCGTCC	n.a	Hiremath et al. 2011, Plant Biotech J 9:922-931
ICCeM_2C_26731	SSR	Cicer arietinum	-	(CAA)6	CCATATCCAAGCCGTACGTT	TTCCTTCCCGTTGAAGATGA	n.a	Hiremath et al. 2011, Plant Biotech J 9:922-931
ICCeM_2C_2681	SSR	Cicer arietinum	-	(GTT)6	TCCAAAGCAAGAGAACCACC	TTGGACACCATCAACCATTG	n.a	Hiremath et al. 2011, Plant Biotech J 9:922-931
ICCeM_2C_26835	SSR	Cicer arietinum	-	(GA)9	TGGACGTTCTAGAAGAGAAGCA	ACTTTTCCCCTTCCCTGTGT	n.a	Hiremath et al. 2011, Plant Biotech J 9:922-931
ICCeM_2C_26869	SSR	Cicer arietinum	-	(ACA)6	CCAAGTCCTCATGGGTTCAA	TGGCAACCTCAAAGTAAGGG	n.a	Hiremath et al. 2011, Plant Biotech J 9:922-931
ICCeM_2C_26929	SSR	Cicer arietinum	-	(TCT)6	GGTTCAGAATCGTGGTCGTT	GGGTCGATTGGTGAAGAAGA	n.a	Hiremath et al. 2011, Plant Biotech J 9:922-931
ICCeM_2C_2697	SSR	Cicer arietinum	-	(TC)11	GATGGTGCTGTGAAATGTGC	CCAAATCTGAAACCCTAACCC	n.a	Hiremath et al. 2011, Plant Biotech J 9:922-931
ICCeM_2C_27055	SSR	Cicer arietinum	-	(GAT)6	GCATGTCACCAACACCTGTC	ACCCTGGTGCCTTTAAACCT	n.a	Hiremath et al. 2011, Plant Biotech J 9:922-931
ICCeM_2C_27176	SSR	Cicer arietinum	-	(CTT)6	TCCAATACTCCACAACACTAAAACA	CACTTCACACACCCACTTGC	n.a	Hiremath et al. 2011, Plant Biotech J 9:922-931
ICCeM_2C_27235	SSR	Cicer arietinum	-	(TCA)7	TCATGAAATCGGGATCCTTC	AGGGTCTTCAATTCTTGGCA	n.a	Hiremath et al. 2011, Plant Biotech J 9:922-931
ICCeM_2C_27382	SSR	Cicer arietinum	-	(ATA)6	TAAAAACCCGATTCCCCTTC	AAAGCCAAGATAGTGGCAGG	n.a	Hiremath et al. 2011, Plant Biotech J 9:922-931
ICCeM_2C_27390	SSR	Cicer arietinum	-	(TCT)6	ATCCCTACAACCGAGCACAC	TGGAGATTGCAAGTGATTGTG	n.a	Hiremath et al. 2011, Plant Biotech J 9:922-931
ICCeM_2C_27638	SSR	Cicer arietinum	-	(TCT)7	TAATGCTGGTGGTTGCATTG	TCCCAACATCGAAATTCACA	n.a	Hiremath et al. 2011, Plant Biotech J 9:922-931
ICCeM_2C_27661	SSR	Cicer arietinum	-	(AGAAG)5	ATGAAAAGTCGCACCCTTTG	AGATATGGTCGCCAGGTTTG	n.a	Hiremath et al. 2011, Plant Biotech J 9:922-931
ICCeM_2C_27674	SSR	Cicer arietinum	-	(TC)10	TAAAGCAACTCTGCGACCCT	GGGGGACACACAACAGAGAG	n.a	Hiremath et al. 2011, Plant Biotech J 9:922-931
ICCeM_2C_27691	SSR	Cicer arietinum	-	(GA)9	TTGTTGCCATTTCGAATGAA	TTTCCATCGACACAATTCCA	n.a	Hiremath et al. 2011, Plant Biotech J 9:922-931
ICCeM_2C_27712	SSR	Cicer arietinum	-	(ATT)6	TTCATATCTATCATCACTCATCACTTC	TTACGGCCATCGAAGCTC	n.a	Hiremath et al. 2011, Plant Biotech J 9:922-931
ICCeM_2C_2792	SSR	Cicer arietinum	-	(TTA)6	CGATCGTGTTCACCAAGAAA	AAGCGGAAGCATCGTTTTT	n.a	Hiremath et al. 2011, Plant Biotech J 9:922-931
ICCeM_2C_28002	SSR	Cicer arietinum	-	(TC)10	ATTCCCCACCTTCTTTGCTT	TTGGAGGGGTATTGAGCTTG	n.a	Hiremath et al. 2011, Plant Biotech J 9:922-931
ICCeM_2C_28024	SSR	Cicer arietinum	-	(TGATTT)6	TTTGAAGGGGCTTTTGATTG	TGGTCATTCACATGTTGGTGT	n.a	Hiremath et al. 2011, Plant Biotech J 9:922-931
ICCeM_2C_28194	SSR	Cicer arietinum	-	(TCT)6	GGGCCTTTCATTTCATTTCA	ATGGACGGTTGTGATTGGTT	n.a	Hiremath et al. 2011, Plant Biotech J 9:922-931
ICCeM_2C_28200	SSR	Cicer arietinum	-	(AT)8	CTCCACCTTCAACCACGTTT	GGAATGGAAGAAGAGAAGGGA	n.a	Hiremath et al. 2011, Plant Biotech J 9:922-931
ICCeM_2C_28352	SSR	Cicer arietinum	-	(GAA)11	GGCCCCTCAGAACAGAACA	CCGGAAACCGACTAGTTCAA	n.a	Hiremath et al. 2011, Plant Biotech J 9:922-931
ICCeM_2C_28621	SSR	Cicer arietinum	-	(AAG)7	CCTGATCAACAAAACGAACG	CGCTGTGAATTCGATTGATG	n.a	Hiremath et al. 2011, Plant Biotech J 9:922-931
ICCeM_2C_28662	SSR	Cicer arietinum	-	(ATA)7	TGTTTGAGCCAAATGTGGAA	GAATTCAACGGTGTGGGACT	n.a	Hiremath et al. 2011, Plant Biotech J 9:922-931
ICCeM_2C_28771	SSR	Cicer arietinum	-	(GA)11	GCCTGTTGAGAGATGCCTTC	CACGATCTCTTCTCTCTTTCTTCA	n.a	Hiremath et al. 2011, Plant Biotech J 9:922-931
ICCeM_2C_28786	SSR	Cicer arietinum	-	(TTC)6	GAGTTGTGTGGAGGAGGGAA	CGGAGATGAGAGACGATGTG	n.a	Hiremath et al. 2011, Plant Biotech J 9:922-931
ICCeM_2C_28933	SSR	Cicer arietinum	-	(TCT)7	GGCGTAAACTACCCACCGTA	GTCTAAACCAACCCCAACGA	n.a	Hiremath et al. 2011, Plant Biotech J 9:922-931
ICCeM_2C_29161	SSR	Cicer arietinum	-	(TA)9	GATCTAACGGCTGAGCGAAC	CAGAAGCTCCAAGAACTGCC	n.a	Hiremath et al. 2011, Plant Biotech J 9:922-931
ICCeM_2C_29203	SSR	Cicer arietinum	-	(AG)9	GGGGAGTGTTTTTCTTTGCTT	GAGGAATAATAGAGACATCGGCA	n.a	Hiremath et al. 2011, Plant Biotech J 9:922-931
ICCeM_2C_29292	SSR	Cicer arietinum	-	(ATG)6	TACGGAGGCTATGGATGGTC	CACTCTTCCACTCCTTTGTGC	n.a	Hiremath et al. 2011, Plant Biotech J 9:922-931
ICCeM_2C_29312	SSR	Cicer arietinum	-	(ATC)8	GGGGATTACCGTGGACTTTT	ACCTTCCGATCCCAATCTCT	n.a	Hiremath et al. 2011, Plant Biotech J 9:922-931
ICCeM_2C_29371	SSR	Cicer arietinum	-	(GTT)6	TGTTGGAGATCGAACTGTGG	AACCAAACGGTGAACAGAGG	n.a	Hiremath et al. 2011, Plant Biotech J 9:922-931
ICCeM_2C_2941	SSR	Cicer arietinum	-	(GAG)6	ATCCAATCAATGGCCGATAA	AAGATCGCTGCTGCAAAAGT	n.a	Hiremath et al. 2011, Plant Biotech J 9:922-931
ICCeM_2C_2942	SSR	Cicer arietinum	-	(AAG)6	TCGATCCACAATTTCATTGC	GTTAGGAACTCGAAGCGACG	n.a	Hiremath et al. 2011, Plant Biotech J 9:922-931
ICCeM_2C_29428	SSR	Cicer arietinum	-	(GTT)7	TGAGAACACATGGACTTCAACA	GGTTCATCTCGGAAACCCTT	n.a	Hiremath et al. 2011, Plant Biotech J 9:922-931
ICCeM_2C_29745	SSR	Cicer arietinum	-	(AG)12	GTCTCTCACACCACTCGTCG	CAGTCGCAGAGAGGAATTGA	n.a	Hiremath et al. 2011, Plant Biotech J 9:922-931
ICCeM_2C_29755	SSR	Cicer arietinum	-	(AGG)6	TGGAGGGAGGAGAAACAATG	TCATCGGCGTGTACTCTGAC	n.a	Hiremath et al. 2011, Plant Biotech J 9:922-931
ICCeM_2C_30006	SSR	Cicer arietinum	-	(ATG)6	CAGCCCAAAAACTCCCACTA	ATGGAGAAACAGGTGAAGCC	n.a	Hiremath et al. 2011, Plant Biotech J 9:922-931
ICCeM_2C_3014	SSR	Cicer arietinum	-	(ACA)6	ACCCTTCCTTGTCCGAGATT	TGCCACATCACAAGATGGTT	n.a	Hiremath et al. 2011, Plant Biotech J 9:922-931
ICCeM_2C_30148	SSR	Cicer arietinum	-	(ATT)7	CTGGAGCATGATTGGGATTT	AGCGATCACACTTCTCTTTGG	n.a	Hiremath et al. 2011, Plant Biotech J 9:922-931
ICCeM_2C_30321	SSR	Cicer arietinum	-	(GAA)6	TGGAAACGAATCGTGATTGA	GTCGGAGGAGTGACCGAATA	n.a	Hiremath et al. 2011, Plant Biotech J 9:922-931
ICCeM_2C_30349	SSR	Cicer arietinum	-	(GTG)6	TCTGGAATCCTCTTGCGAGT	CTACTCCGGTCACTTTTGGC	n.a	Hiremath et al. 2011, Plant Biotech J 9:922-931
ICCeM_2C_30431	SSR	Cicer arietinum	-	(AGA)6	GAGATTTGCATTGGCGAGAT	ACTCCTCCTATTGGCTGCAA	n.a	Hiremath et al. 2011, Plant Biotech J 9:922-931
ICCeM_2C_30698	SSR	Cicer arietinum	-	(AG)8	TCAACCAATTATGGCTTCTGC	GCACCTAACAAGCTTCACCC	n.a	Hiremath et al. 2011, Plant Biotech J 9:922-931
ICCeM_2C_30713	SSR	Cicer arietinum	-	(AGA)9	TTGACGCAGAGAATCCTCAA	ATTGGTGTGATGGGTGGATT	n.a	Hiremath et al. 2011, Plant Biotech J 9:922-931
ICCeM_2C_30734	SSR	Cicer arietinum	-	(AAG)6	GGATAATCCATCCATCGAAAAA	GTACCGCGACGATTAGGAAA	n.a	Hiremath et al. 2011, Plant Biotech J 9:922-931
ICCeM_2C_30829	SSR	Cicer arietinum	-	(TC)8	CAAACGGCGAATAAATGCTT	CACCAATAGTGGGGGAAAGA	n.a	Hiremath et al. 2011, Plant Biotech J 9:922-931
ICCeM_2C_30935	SSR	Cicer arietinum	-	(TTA)6	CCAAACCTCTTCCAACTCTCC	ATGACGTCGTTTTACTGCCC	n.a	Hiremath et al. 2011, Plant Biotech J 9:922-931
ICCeM_2C_31118	SSR	Cicer arietinum	-	(CTT)9	AACGTGGTGGTAGCCATGAT	GAATAAGATCAAACAAACCTCACG	n.a	Hiremath et al. 2011, Plant Biotech J 9:922-931
ICCeM_2C_31144	SSR	Cicer arietinum	-	(TGA)8	TTGCCAGTGAACATACCCAA	TTCATGCACCGACAAAGAAG	n.a	Hiremath et al. 2011, Plant Biotech J 9:922-931
ICCeM_2C_31151	SSR	Cicer arietinum	-	(CTT)6	ATGGCGCTTGCACTTACTCT	AGGGTTGAAATCGGAAAAGG	n.a	Hiremath et al. 2011, Plant Biotech J 9:922-931
ICCeM_2C_31189	SSR	Cicer arietinum	-	(AAG)7	TGGAAGCCATGATTAGGAGG	TCTCCCATTCGTTGTTGATG	n.a	Hiremath et al. 2011, Plant Biotech J 9:922-931
ICCeM_2C_31247	SSR	Cicer arietinum	-	(CAA)7	ATGGTGGTGATTGCAACAGT	TCACTTCTCTGCCTTTTCTTCC	n.a	Hiremath et al. 2011, Plant Biotech J 9:922-931
ICCeM_2C_31292	SSR	Cicer arietinum	-	(AT)9	GGAAAACAATTGCATCCAGG	TTTGTAATGACAGTGACATGAGG	n.a	Hiremath et al. 2011, Plant Biotech J 9:922-931
ICCeM_2C_31306	SSR	Cicer arietinum	-	(GGT)6	GTTATCGGTGCTGCTTGGTT	AGTTCAGCTCCACCACCAAC	n.a	Hiremath et al. 2011, Plant Biotech J 9:922-931
ICCeM_2C_31333	SSR	Cicer arietinum	-	(TTTC)5	TCCCAGAAAAAGGGGAACTT	TGTGTGTTTGCATGTGTTGG	n.a	Hiremath et al. 2011, Plant Biotech J 9:922-931
ICCeM_2C_31714	SSR	Cicer arietinum	-	(TGT)7	GCGGTGAAGAAAAAGCGTTA	TCATTGGAAAACGAACCCTC	n.a	Hiremath et al. 2011, Plant Biotech J 9:922-931
ICCeM_2C_31729	SSR	Cicer arietinum	-	(AG)8	GGGGGCAGGAAAGGATAGTA	TTTTGAGAAGCCGAGGAAGA	n.a	Hiremath et al. 2011, Plant Biotech J 9:922-931
ICCeM_2C_31729	SSR	Cicer arietinum	-	(TTC)8	ACAAGCACGGTGTTAGTCCC	CTGATGCAGAGAAAACTTCCG	n.a	Hiremath et al. 2011, Plant Biotech J 9:922-931
ICCeM_2C_3186	SSR	Cicer arietinum	-	(GAA)7	ACAAACAAGCATGAGCGAGA	TTCTTCACTGATTGTTGCCA	n.a	Hiremath et al. 2011, Plant Biotech J 9:922-931
ICCeM_2C_31889	SSR	Cicer arietinum	-	(AG)10	TGTGAGTGACCCGATTTCAA	TGCACCTTTAGGCATGATTG	n.a	Hiremath et al. 2011, Plant Biotech J 9:922-931
ICCeM_2C_32047	SSR	Cicer arietinum	-	(CACCGC)5	TGCCGCTATTCTCCAATTCT	TGGAGGAGCTAGCCACATCT	n.a	Hiremath et al. 2011, Plant Biotech J 9:922-931
ICCeM_2C_32102	SSR	Cicer arietinum	-	(TCA)7	CTCCATTCCGTTGTGTTGTG	ATCTGCAAGTTGGAAGCCAT	n.a	Hiremath et al. 2011, Plant Biotech J 9:922-931
ICCeM_2C_32250	SSR	Cicer arietinum	-	(GTG)6	GGTGAAGATTCTTTCGTCGG	ACCCAAACCAAAACACCAAA	n.a	Hiremath et al. 2011, Plant Biotech J 9:922-931
ICCeM_2C_32271	SSR	Cicer arietinum	-	(TA)9	GACTAGGTGCCCTGATGCTT	CACAAAGTGCACACACATGC	n.a	Hiremath et al. 2011, Plant Biotech J 9:922-931
ICCeM_2C_3239	SSR	Cicer arietinum	-	(TAA)9	CTGAGGGTGAAGGATCCAAA	GTATAACGCGGGCTTTCACA	n.a	Hiremath et al. 2011, Plant Biotech J 9:922-931
ICCeM_2C_3245	SSR	Cicer arietinum	-	(TAG)6	GCTTGACGTTTCTTTGGAGC	ATATCGGGCAACTATGCCAA	n.a	Hiremath et al. 2011, Plant Biotech J 9:922-931
ICCeM_2C_32586	SSR	Cicer arietinum	-	(GAA)6	CACAGAGAAAGTAACCGCCAT	TCGGATCATCTTTGTTGGTT	n.a	Hiremath et al. 2011, Plant Biotech J 9:922-931
ICCeM_2C_3266	SSR	Cicer arietinum	-	(TTAT)6	TCCCTAAACCAAAATCATCAAAA	TGCAGAGAGAAGAGTCTTGGG	n.a	Hiremath et al. 2011, Plant Biotech J 9:922-931
ICCeM_2C_32838	SSR	Cicer arietinum	-	(ATT)6	GGAGCCTAACATTTAGCGTACTTT	TCCCTCTCACACATCATCTCC	n.a	Hiremath et al. 2011, Plant Biotech J 9:922-931
ICCeM_2C_33271	SSR	Cicer arietinum	-	(AGA)7	TGGGTTTTTGAAATTTGCTAGG	ATGACATTCCAATCGGCTTC	n.a	Hiremath et al. 2011, Plant Biotech J 9:922-931
ICCeM_2C_33298	SSR	Cicer arietinum	-	(ATC)6	GCCACTGTCTTCACCCTCAT	GTCGCGCTAGAGTTCCTTTG	n.a	Hiremath et al. 2011, Plant Biotech J 9:922-931
ICCeM_2C_33356	SSR	Cicer arietinum	-	(AAAAT)7	AGCTCCCAACAATCTCTGACA	ATTACCAGGCACTCCACCTG	n.a	Hiremath et al. 2011, Plant Biotech J 9:922-931
ICCeM_2C_33367	SSR	Cicer arietinum	-	(TC)8	CTTTCTCCAATCTCCACCCA	TGGTGTTTGAATTTGGATGC	n.a	Hiremath et al. 2011, Plant Biotech J 9:922-931
ICCeM_2C_33412	SSR	Cicer arietinum	-	(CAA)6	AAGTCCAAGTTCAAGTCCAACC	GTGGTTGTAGGGTGGTGGAT	n.a	Hiremath et al. 2011, Plant Biotech J 9:922-931
ICCeM_2C_33436	SSR	Cicer arietinum	-	(GAAGGA)7	TTGTGGAGATGGAGCAACAG	ACCACCCTTCAGACAGTGCT	n.a	Hiremath et al. 2011, Plant Biotech J 9:922-931
ICCeM_2C_33637	SSR	Cicer arietinum	-	(TAA)7	AATGGAGCTTGAATCTGGGA	TGGGAAGCTTGTTGAAGTGA	n.a	Hiremath et al. 2011, Plant Biotech J 9:922-931
ICCeM_2C_33790	SSR	Cicer arietinum	-	(TAA)8	TGAGGGTGAAGGATCCAAAG	TGTCCGATTGATATTCGGGT	n.a	Hiremath et al. 2011, Plant Biotech J 9:922-931
ICCeM_2C_33980	SSR	Cicer arietinum	-	(TCAAC)5	TTAGGGCGCAGAAAAGAAGA	GATGTCTTTCGAGGACGCTC	n.a	Hiremath et al. 2011, Plant Biotech J 9:922-931
ICCeM_2C_33988	SSR	Cicer arietinum	-	(AAG)6	CACCGTGAAGATGGAAGGTT	ATTTTCATCGGCGACATCAT	n.a	Hiremath et al. 2011, Plant Biotech J 9:922-931
ICCeM_2C_34093	SSR	Cicer arietinum	-	(TTC)6	AAGCGAAGGGTTGAGTATGG	AAGCCACGGAGAAGAGTGAA	n.a	Hiremath et al. 2011, Plant Biotech J 9:922-931
ICCeM_2C_3412	SSR	Cicer arietinum	-	(TTC)6	CGTTGTACTAGTGGACGCGA	CTCAAGCTCCCTCCTCTCCT	n.a	Hiremath et al. 2011, Plant Biotech J 9:922-931
ICCeM_2C_34144	SSR	Cicer arietinum	-	(CCA)7	CCTCACACATCCCTTTCGAT	GGAGAATGGCTTGGGACATA	n.a	Hiremath et al. 2011, Plant Biotech J 9:922-931
ICCeM_2C_34158	SSR	Cicer arietinum	-	(GAA)7	GCAAGCTAGGTCCAACTCCA	TGCACCCTCAAATACCAACA	n.a	Hiremath et al. 2011, Plant Biotech J 9:922-931
ICCeM_2C_34163	SSR	Cicer arietinum	-	(AT)10	TTCAACCACGTTTTTGCCTT	TAGGGTGCGAAAGGGTACAG	n.a	Hiremath et al. 2011, Plant Biotech J 9:922-931
ICCeM_2C_34469	SSR	Cicer arietinum	-	(TC)12	CCTTCATTCATTCCACCCAT	TGGGGCTGTTGTTTTAGAGG	n.a	Hiremath et al. 2011, Plant Biotech J 9:922-931
ICCeM_2C_34578	SSR	Cicer arietinum	-	(AAT)6	CGATTTCATCCAAGATCCCA	CCTTTTGGCTTCTCCATCAA	n.a	Hiremath et al. 2011, Plant Biotech J 9:922-931
ICCeM_2C_34751	SSR	Cicer arietinum	-	(ATC)6	GGTGGCGTAGCAGAAGAGAA	TATCGGAGAAGGTGTCGGAG	n.a	Hiremath et al. 2011, Plant Biotech J 9:922-931
ICCeM_2C_34797	SSR	Cicer arietinum	-	(AACATG)6	TGGATCTTGTAGAGATGGTGAAGA	CTCTGTTAGCAGGCATTCCC	n.a	Hiremath et al. 2011, Plant Biotech J 9:922-931
ICCeM_2C_3482	SSR	Cicer arietinum	-	(AAT)7	GATGCATTAAAATCCTTGTTTCAA	TGCTCAGCTTGTGGCTAAGA	n.a	Hiremath et al. 2011, Plant Biotech J 9:922-931
ICCeM_2C_34873	SSR	Cicer arietinum	-	(ATA)6	TTTTGGAGGATTTGGAGCTT	GATTCACCAAACCAAGCCAT	n.a	Hiremath et al. 2011, Plant Biotech J 9:922-931
ICCeM_2C_35155	SSR	Cicer arietinum	-	(TCA)7	AGATGTCCATGGAACCACTTG	GGCACTGGACCCAACTTGTA	n.a	Hiremath et al. 2011, Plant Biotech J 9:922-931
ICCeM_2C_35330	SSR	Cicer arietinum	-	(GGT)6	TCTGTAGCAGCAAATGCAGG	ACCCATCAAAACCAAACCAA	n.a	Hiremath et al. 2011, Plant Biotech J 9:922-931
ICCeM_2C_35365	SSR	Cicer arietinum	-	(TGG)6	CCACCAGCTCCTAGAAAGCA	TTCAACATGGCGCATAAAAA	n.a	Hiremath et al. 2011, Plant Biotech J 9:922-931
ICCeM_2C_35874	SSR	Cicer arietinum	-	(AGAA)5	GGACCCACCAAACTGAACAA	AAACCAGCTTGTGTTGCAGA	n.a	Hiremath et al. 2011, Plant Biotech J 9:922-931
ICCeM_2C_36134	SSR	Cicer arietinum	-	(CT)8	CCACATTGCTATTTCCGGTT	TTTGCTGCATTGTTGCTGAT	n.a	Hiremath et al. 2011, Plant Biotech J 9:922-931
ICCeM_2C_36257	SSR	Cicer arietinum	-	(TTA)7	GATGAATTTCGGAGATAACGG	GAGTTGTCATGTTTGGGCCT	n.a	Hiremath et al. 2011, Plant Biotech J 9:922-931
ICCeM_2C_36260	SSR	Cicer arietinum	-	(CCT)6	CCAAATTTCGACAAAAGGGA	TAGCGCCTCATATGCTGTTG	n.a	Hiremath et al. 2011, Plant Biotech J 9:922-931
ICCeM_2C_36308	SSR	Cicer arietinum	-	(TGT)7	TGTTTGGAAGAGGAGGAGGA	TGTCAGTTTCCAACATCAACAA	n.a	Hiremath et al. 2011, Plant Biotech J 9:922-931
ICCeM_2C_36455	SSR	Cicer arietinum	-	(TAT)7	CAAAAGGGCGTTAAGGTTCA	GGAACCCTATGGTTTCCGA	n.a	Hiremath et al. 2011, Plant Biotech J 9:922-931
ICCeM_2C_36469	SSR	Cicer arietinum	-	(CTT)6	CTCACCACTCTCCCTACCCA	TTGGCAAAAATGAAACCTCC	n.a	Hiremath et al. 2011, Plant Biotech J 9:922-931
ICCeM_2C_36474	SSR	Cicer arietinum	-	(AGA)8	GAGGATTTTGATGGCGAAGA	CGGGGAGAGTGACACTGAAT	n.a	Hiremath et al. 2011, Plant Biotech J 9:922-931
ICCeM_2C_36504	SSR	Cicer arietinum	-	(TAA)7	GAGGAAAGGATCTCAGCGTG	CCTTTTGGTGAGCATAAAGCA	n.a	Hiremath et al. 2011, Plant Biotech J 9:922-931
ICCeM_2C_36723	SSR	Cicer arietinum	-	(ATC)12	AGGGTGAAAATGGTAGCGTG	GTTGAGGTGTAAGGGGCGTA	n.a	Hiremath et al. 2011, Plant Biotech J 9:922-931
ICCeM_2C_36752	SSR	Cicer arietinum	-	(TCA)6	AGGGTCCCTCAGTATTGCCT	TCAAAGGGAAAGGATTTTGG	n.a	Hiremath et al. 2011, Plant Biotech J 9:922-931
ICCeM_2C_36900	SSR	Cicer arietinum	-	(ACT)6	AGATTTTCTTCATGCCCCCT	AAATTGTTTCACGCGAGGAC	n.a	Hiremath et al. 2011, Plant Biotech J 9:922-931
ICCeM_2C_36903	SSR	Cicer arietinum	-	(TGG)6	TGGATCCTTCACACGATGTT	CCTCCTTCCCTCTTCTCTCAA	n.a	Hiremath et al. 2011, Plant Biotech J 9:922-931
ICCeM_2C_37021	SSR	Cicer arietinum	-	(ATT)7	AAGTCGAAGTCAAAAGAATTGG	GACCGAAGTCTTGGTGGAAA	n.a	Hiremath et al. 2011, Plant Biotech J 9:922-931
ICCeM_2C_37043	SSR	Cicer arietinum	-	(CT)9	GTTTGCCGGAACTGTCTAGC	TGGGAAGAGGAGGGAAATCT	n.a	Hiremath et al. 2011, Plant Biotech J 9:922-931
ICCeM_2C_37094	SSR	Cicer arietinum	-	(GTT)6	GACGACACCGTTTCACACAC	AATCCTCGTCGCTTTCTTCA	n.a	Hiremath et al. 2011, Plant Biotech J 9:922-931
ICCeM_2C_37148	SSR	Cicer arietinum	-	(GTT)8	CTTCTTCACCCTCTGAACCG	AGCACTCCACATGAACATGAA	n.a	Hiremath et al. 2011, Plant Biotech J 9:922-931
ICCeM_2C_37264	SSR	Cicer arietinum	-	(TTTC)5	CGTGATTTTCTGCATGATGG	TAAAGATGGCTTGTGTGGCA	n.a	Hiremath et al. 2011, Plant Biotech J 9:922-931
ICCeM_2C_37291	SSR	Cicer arietinum	-	(GAA)7	GACCCAGTTGCGATCTGATT	CCCCTTCTCTCAAATCCCTC	n.a	Hiremath et al. 2011, Plant Biotech J 9:922-931
ICCeM_2C_37361	SSR	Cicer arietinum	-	(TCT)7	ACCACACAAAAACGACACGA	TCTCTCTCCATCTTTGATTTCG	n.a	Hiremath et al. 2011, Plant Biotech J 9:922-931
ICCeM_2C_37493	SSR	Cicer arietinum	-	(TCT)7	CTAGCGTCCTCCTTCTGCTG	ATTGGCTTCTTTCCATCCCT	n.a	Hiremath et al. 2011, Plant Biotech J 9:922-931
ICCeM_2C_37533	SSR	Cicer arietinum	-	(AAT)6	AGTACTTCAACAGGGACGGG	CCGGAATATCATTTGCAGGT	n.a	Hiremath et al. 2011, Plant Biotech J 9:922-931
ICCeM_2C_37591	SSR	Cicer arietinum	-	(TA)8	TCTCTTGCAGTCCCTAAGGC	TCATGAAAAATGGCTTTCTTTG	n.a	Hiremath et al. 2011, Plant Biotech J 9:922-931
ICCeM_2C_37592	SSR	Cicer arietinum	-	(GAA)8	CAAAACTGCCTAATCCCCAA	CGTTTGAGTGGGATGAGGTT	n.a	Hiremath et al. 2011, Plant Biotech J 9:922-931
ICCeM_2C_37668	SSR	Cicer arietinum	-	(AG)10	GAGGGAACACCAACTCCAAA	GCGAATCAATGTTCACAAGC	n.a	Hiremath et al. 2011, Plant Biotech J 9:922-931
ICCeM_2C_37762	SSR	Cicer arietinum	-	(GAA)6	CGATGATGGTGGAGATGATG	AAGTGCTCAAAAGGCAGGAA	n.a	Hiremath et al. 2011, Plant Biotech J 9:922-931
ICCeM_2C_37908	SSR	Cicer arietinum	-	(AACA)6	ATTCTCTTGCAAGCTGGGAC	ACATGTCATTTTGTTCCCCC	n.a	Hiremath et al. 2011, Plant Biotech J 9:922-931
ICCeM_2C_37952	SSR	Cicer arietinum	-	(CT)8	GGGTACGAGTTTGTTGGCAT	AAATTATGCGCGAGGAAATG	n.a	Hiremath et al. 2011, Plant Biotech J 9:922-931
ICCeM_2C_38104	SSR	Cicer arietinum	-	(GGT)6	TTACTGTCGGTGGTTGATCG	TACTTGATGGCAACACCAGC	n.a	Hiremath et al. 2011, Plant Biotech J 9:922-931
ICCeM_2C_38330	SSR	Cicer arietinum	-	(CAT)6	TCAGATAGAATTGCCATGCG	AGTTGTGGATTGGGTGAAGC	n.a	Hiremath et al. 2011, Plant Biotech J 9:922-931
ICCeM_2C_38344	SSR	Cicer arietinum	-	(AAGA)5	TCCTCAGGGAAGAGGGATTT	GAGCACTGTCCCACCATCTT	n.a	Hiremath et al. 2011, Plant Biotech J 9:922-931
ICCeM_2C_38400	SSR	Cicer arietinum	-	(TTG)8	CCATTGAGGGAATCTATCCG	GGGTCATCACCTCCATCATC	n.a	Hiremath et al. 2011, Plant Biotech J 9:922-931
ICCeM_2C_38638	SSR	Cicer arietinum	-	(TCT)6	AGATGAACCAAGAAGGTTCCC	GCCTATTTGGCATTGGAGAA	n.a	Hiremath et al. 2011, Plant Biotech J 9:922-931
ICCeM_2C_38678	SSR	Cicer arietinum	-	(CTT)6	ATCCTCCTCCTCTTCCTCCA	TACCAAAGAGGCAACCCAAG	n.a	Hiremath et al. 2011, Plant Biotech J 9:922-931
ICCeM_2C_38809	SSR	Cicer arietinum	-	(GA)16	ACAACTGACGCGTGCACTAC	ACGTTCATTTCTTCACCCCA	n.a	Hiremath et al. 2011, Plant Biotech J 9:922-931
ICCeM_2C_38828	SSR	Cicer arietinum	-	(TAA)7	AAGACAATCGAATCCAACGG	CATTCCCATATTTTCCTCCG	n.a	Hiremath et al. 2011, Plant Biotech J 9:922-931
ICCeM_2C_39064	SSR	Cicer arietinum	-	(TC)8	TTCGTGCCAGAAACAGTGAG	GAATCAGAAGGTGGTTGGGA	n.a	Hiremath et al. 2011, Plant Biotech J 9:922-931
ICCeM_2C_39073	SSR	Cicer arietinum	-	(GAA)6	AGGGTCGGTAGTGGAAATCA	CAAGGGAAGTAGCAACGAGG	n.a	Hiremath et al. 2011, Plant Biotech J 9:922-931
ICCeM_2C_39101	SSR	Cicer arietinum	-	(TTC)9	CCTTTTCTTCTTCGCTCCCT	TGGATGAGGAAAGGTTGAGG	n.a	Hiremath et al. 2011, Plant Biotech J 9:922-931
ICCeM_2C_39155	SSR	Cicer arietinum	-	(CAG)6	GTGGCCTTAATTTGACGGAA	TGAGCCGATCACTGATGATG	n.a	Hiremath et al. 2011, Plant Biotech J 9:922-931
ICCeM_2C_39316	SSR	Cicer arietinum	-	(ACA)6	TGAGTTAAGCAATCACACCAACA	CGGTCCAATATCAGACCCAT	n.a	Hiremath et al. 2011, Plant Biotech J 9:922-931
ICCeM_2C_39317	SSR	Cicer arietinum	-	(TCGCAC)5	GGGGCCTTTGTGTTGTATCA	CTTGGCCAATTCATCCTTGT	n.a	Hiremath et al. 2011, Plant Biotech J 9:922-931
ICCeM_2C_39366	SSR	Cicer arietinum	-	(TTG)6	TCTTCTCATACACGTGCCAAA	ATATTGCTTCGCCTTCATCG	n.a	Hiremath et al. 2011, Plant Biotech J 9:922-931
ICCeM_2C_3968	SSR	Cicer arietinum	-	(ATA)7	CTCAGCATCAGCACCATTTC	TTGTCCTCCTCCTGAACCAC	n.a	Hiremath et al. 2011, Plant Biotech J 9:922-931
ICCeM_2C_39735	SSR	Cicer arietinum	-	(CGA)8	GGTGACGATGACGATGAAGA	CTCCTCGCCATTCTCTTCTG	n.a	Hiremath et al. 2011, Plant Biotech J 9:922-931
ICCeM_2C_39746	SSR	Cicer arietinum	-	(TAT)6	ATTTGGCTCGAGTAAGGTCG	AAGCACACGCTGGCAATAG	n.a	Hiremath et al. 2011, Plant Biotech J 9:922-931
ICCeM_2C_39773	SSR	Cicer arietinum	-	(CTT)6	TTCCTTGAACTGTTCGGGTC	CTAACTCACTCACTCGCACCC	n.a	Hiremath et al. 2011, Plant Biotech J 9:922-931
ICCeM_2C_39848	SSR	Cicer arietinum	-	(CTT)7	AAACCGATTGAGATTCGCAC	CCGAGTTGGACGAGATGATT	n.a	Hiremath et al. 2011, Plant Biotech J 9:922-931
ICCeM_2C_40	SSR	Cicer arietinum	-	(ACA)7	TCAAGGTTGGTGTCAAGGGT	CAGATGGTGGCAGTGTTTTG	n.a	Hiremath et al. 2011, Plant Biotech J 9:922-931
ICCeM_2C_40010	SSR	Cicer arietinum	-	(TTTTAT)5	TTCCTTCGATTCAAAGAACCA	AGATCGGTGTGCCAGAGATT	n.a	Hiremath et al. 2011, Plant Biotech J 9:922-931
ICCeM_2C_40332	SSR	Cicer arietinum	-	(CAA)6	AGGAGCTTCATCCCAGTCAA	GCTGAATCAATTTCACAACTGG	n.a	Hiremath et al. 2011, Plant Biotech J 9:922-931
ICCeM_2C_40618	SSR	Cicer arietinum	-	(GT)9	GAGTAGTTGGTTGGGCCGTA	GCATCGTTCCTTTACATCACA	n.a	Hiremath et al. 2011, Plant Biotech J 9:922-931
ICCeM_2C_40643	SSR	Cicer arietinum	-	(AG)12	ACGAGATGTTGTTGACTGCG	TCCTAGTTTCGTGCCCTCTC	n.a	Hiremath et al. 2011, Plant Biotech J 9:922-931
ICCeM_2C_40643	SSR	Cicer arietinum	-	(TTTCAT)5	AGGAGCTCAGAGCGAGTGAG	CTGCGCAGTCAACAACATCT	n.a	Hiremath et al. 2011, Plant Biotech J 9:922-931
ICCeM_2C_4093	SSR	Cicer arietinum	-	(ACATGA)5	TTTGCTTCATCCAACAACCA	TGCTACCACCATTGGATTGA	n.a	Hiremath et al. 2011, Plant Biotech J 9:922-931
ICCeM_2C_41009	SSR	Cicer arietinum	-	(TGT)6	ATAGCTTGGAAGCCTCACGA	TCTCACAATTTTGCCCCAAT	n.a	Hiremath et al. 2011, Plant Biotech J 9:922-931
ICCeM_2C_41017	SSR	Cicer arietinum	-	(TTG)7	TTGGTCGTCTCATTGCTCTG	GCAACAGCTGCGACAAAGTA	n.a	Hiremath et al. 2011, Plant Biotech J 9:922-931
ICCeM_2C_41038	SSR	Cicer arietinum	-	(TTC)6	GCGATGAACAATTCAAGGGT	AGTGGGTTGTGAAGAGCGAT	n.a	Hiremath et al. 2011, Plant Biotech J 9:922-931
ICCeM_2C_41128	SSR	Cicer arietinum	-	(GAT)7	TCAACCTTCCACCAAAATCC	ATCCTGCAGAAATCGGAATG	n.a	Hiremath et al. 2011, Plant Biotech J 9:922-931
ICCeM_2C_41182	SSR	Cicer arietinum	-	(ATT)6	TCTCTCCCACAAAGGTCCC	GAAGGTGGCCAAGAGATGAA	n.a	Hiremath et al. 2011, Plant Biotech J 9:922-931
ICCeM_2C_41188	SSR	Cicer arietinum	-	(AATC)5	TGTGTCAGCAACGTTTGGAT	TGAAGGAGAATCAGTAGAGCACA	n.a	Hiremath et al. 2011, Plant Biotech J 9:922-931
ICCeM_2C_41195	SSR	Cicer arietinum	-	(CTTACA)5	GAGGTGGTGTGGAAATGCTT	GCTTCCTCCCATTGAGATTG	n.a	Hiremath et al. 2011, Plant Biotech J 9:922-931
ICCeM_2C_41201	SSR	Cicer arietinum	-	(CAT)6	ATGATGTCAAGGGGAGCAAC	CAACAGCATGTATTGCATCG	n.a	Hiremath et al. 2011, Plant Biotech J 9:922-931
ICCeM_2C_41446	SSR	Cicer arietinum	-	(GAG)6	AGGATCATCAAGACAACGGC	GATCCATATGCAGGTCAAAGC	n.a	Hiremath et al. 2011, Plant Biotech J 9:922-931
ICCeM_2C_416	SSR	Cicer arietinum	-	(CTT)7	GATTTGTCGGCGTATTCCAC	AAAAAGCTACGGAATTGTTGATT	n.a	Hiremath et al. 2011, Plant Biotech J 9:922-931
ICCeM_2C_41726	SSR	Cicer arietinum	-	(TTG)6	TCTTCTCATACACGTGCCAAA	ATATTGCTTCGCCTTCATCG	n.a	Hiremath et al. 2011, Plant Biotech J 9:922-931
ICCeM_2C_41788	SSR	Cicer arietinum	-	(TAT)7	TCATAAATGGTTCTAATGTACCCAA	ACAGTAGCACCAAATGCAGC	n.a	Hiremath et al. 2011, Plant Biotech J 9:922-931
ICCeM_2C_4184	SSR	Cicer arietinum	-	(TCT)6	TAACGGTAGCAGAAGTCGCA	GAAACGGTGGATGGAGAGAA	n.a	Hiremath et al. 2011, Plant Biotech J 9:922-931
ICCeM_2C_42111	SSR	Cicer arietinum	-	(AGA)6	AGAACGTGGTGGTGAAGTCC	CCATCCCTAATTTCCCCAAT	n.a	Hiremath et al. 2011, Plant Biotech J 9:922-931
ICCeM_2C_42332	SSR	Cicer arietinum	-	(ATA)6	TCATTTTCCAACAACAACAACA	GGGAGGTTGAGCTGATTTGA	n.a	Hiremath et al. 2011, Plant Biotech J 9:922-931
ICCeM_2C_42350	SSR	Cicer arietinum	-	(AGA)6	CAACTTCTTTCCCTCGCTTG	CACCGACCTCACCTGTTTCT	n.a	Hiremath et al. 2011, Plant Biotech J 9:922-931
ICCeM_2C_42350	SSR	Cicer arietinum	-	(ATA)7	AGAAACAGGTGAGGTCGGTG	TTCCAGTTCTCCCAATCTCAA	n.a	Hiremath et al. 2011, Plant Biotech J 9:922-931
ICCeM_2C_42367	SSR	Cicer arietinum	-	(ATT)6	TCAACTCATCAATGGCTTTTTC	AAAACCATGGCACCTCTTTG	n.a	Hiremath et al. 2011, Plant Biotech J 9:922-931
ICCeM_2C_42437	SSR	Cicer arietinum	-	(AAAG)5	TTTTGGGTCTTTGGGTTTTT	TTCCTTTGAACAAAACATCTTTCTC	n.a	Hiremath et al. 2011, Plant Biotech J 9:922-931
ICCeM_2C_42438	SSR	Cicer arietinum	-	(CTT)6	CGGAACAACTTAAATGGCGT	TCCTTCTTGAACCAGCGAGT	n.a	Hiremath et al. 2011, Plant Biotech J 9:922-931
ICCeM_2C_42445	SSR	Cicer arietinum	-	(ATT)7	TTTGGCTTTCAAGCTTTGGT	TGGATCAAGTCCCATCCATT	n.a	Hiremath et al. 2011, Plant Biotech J 9:922-931
ICCeM_2C_42511	SSR	Cicer arietinum	-	(TA)9	AAATTAACACAAGAAAATGTGCAA	TCCAATCACTCAACGTCAATG	n.a	Hiremath et al. 2011, Plant Biotech J 9:922-931
ICCeM_2C_42522	SSR	Cicer arietinum	-	(CTT)7	TTGCAACTACGTTTTATTTCTTTAACA	GTCACCACTTTCCATGACCC	n.a	Hiremath et al. 2011, Plant Biotech J 9:922-931
ICCeM_2C_4265	SSR	Cicer arietinum	-	(ATA)6	CATCATAAGATCCCGTCCGT	GCCATGGTTTTGGCTTAGAA	n.a	Hiremath et al. 2011, Plant Biotech J 9:922-931
ICCeM_2C_42685	SSR	Cicer arietinum	-	(TA)10	TGACATGAAACCAAAGCATCA	TGTGGAACTCCATACCCAAAG	n.a	Hiremath et al. 2011, Plant Biotech J 9:922-931
ICCeM_2C_42778	SSR	Cicer arietinum	-	(AT)9	AGTTAAAAGGCACAGGCGAA	CCCTCATGTTGTGTCTGTCG	n.a	Hiremath et al. 2011, Plant Biotech J 9:922-931
ICCeM_2C_42798	SSR	Cicer arietinum	-	(TTA)6	CTGGGTGGGACCATTTATTG	GCAACACACACATGCCCTAC	n.a	Hiremath et al. 2011, Plant Biotech J 9:922-931
ICCeM_2C_42802	SSR	Cicer arietinum	-	(TAT)7	CTGGCACAAAGGGTGAGATT	GACTCCACAACCTCCAAAGG	n.a	Hiremath et al. 2011, Plant Biotech J 9:922-931
ICCeM_2C_42822	SSR	Cicer arietinum	-	(TC)11	CCTGCTGAGGGTAGGTTTTG	CTTCTTCTCCTCACACATTCCA	n.a	Hiremath et al. 2011, Plant Biotech J 9:922-931
ICCeM_2C_42864	SSR	Cicer arietinum	-	(ATA)7	CAAACCAACCCATGAAGACA	CTGGCACAAAGGGTGAGATT	n.a	Hiremath et al. 2011, Plant Biotech J 9:922-931
ICCeM_2C_43119	SSR	Cicer arietinum	-	(AAG)6	AACACAGGATGCAGGTGTGA	GGATGAGTCAATGGGAATGG	n.a	Hiremath et al. 2011, Plant Biotech J 9:922-931
ICCeM_2C_43176	SSR	Cicer arietinum	-	(GAAAGT)5	GAATCCTGTTATGGCGGAGA	GGCGGTGATGATGAAGAAGT	n.a	Hiremath et al. 2011, Plant Biotech J 9:922-931
ICCeM_2C_43177	SSR	Cicer arietinum	-	(TA)9	TTCCCAACAACAAAATGAACA	AACATTGCCACAATCCCAAT	n.a	Hiremath et al. 2011, Plant Biotech J 9:922-931
ICCeM_2C_43180	SSR	Cicer arietinum	-	(TTG)6	CCAAAATTTCCAACCTTCCA	CAATCGCCTTTTAACCCTGA	n.a	Hiremath et al. 2011, Plant Biotech J 9:922-931
ICCeM_2C_43297	SSR	Cicer arietinum	-	(TGC)7	TACATCTGCTCCACCATCCA	TATCCCCAACAGCACATTCA	n.a	Hiremath et al. 2011, Plant Biotech J 9:922-931
ICCeM_2C_43343	SSR	Cicer arietinum	-	(TAT)7	CTGGCACAAAGGGTGAGATT	CAAACCAACCCATGAAGACA	n.a	Hiremath et al. 2011, Plant Biotech J 9:922-931
ICCeM_2C_43666	SSR	Cicer arietinum	-	(TGG)6	CCACCAGCTCCTAGAAAGCA	TTCAACATGGCGCATAAAAA	n.a	Hiremath et al. 2011, Plant Biotech J 9:922-931
ICCeM_2C_4368	SSR	Cicer arietinum	-	(AAT)7	TGATTGATCAGGACAAGAATAAGTG	TGTTGCATAGGTGGTGGAGA	n.a	Hiremath et al. 2011, Plant Biotech J 9:922-931
ICCeM_2C_437	SSR	Cicer arietinum	-	(CT)8	GGGAAACGCACTTCTAAACTC	GCGTGAATTAATTGCCCCTA	n.a	Hiremath et al. 2011, Plant Biotech J 9:922-931
ICCeM_2C_43703	SSR	Cicer arietinum	-	(AAC)7	ACCCATCATCCCCACTCATA	GCGTGGAGGAGTTTGTGTTT	n.a	Hiremath et al. 2011, Plant Biotech J 9:922-931
ICCeM_2C_43761	SSR	Cicer arietinum	-	(CTG)6	AAGCCAAAGTTGCAGATGCT	TACCATTGGGGTGATCTGGT	n.a	Hiremath et al. 2011, Plant Biotech J 9:922-931
ICCeM_2C_43795	SSR	Cicer arietinum	-	(AGA)7	AAAATAAAGGCAAGGGGGAA	TTTCCCTTCAACGTCTCCAC	n.a	Hiremath et al. 2011, Plant Biotech J 9:922-931
ICCeM_2C_43805	SSR	Cicer arietinum	-	(ATT)7	TTCCGTTTCTCAGCGTTTCT	TGTACCAATGAAGAAGAAAACAAGA	n.a	Hiremath et al. 2011, Plant Biotech J 9:922-931
ICCeM_2C_43844	SSR	Cicer arietinum	-	(GAT)17	GAAAGCATCAGCACTTGCAT	TGGAAAGGAAGAGAGCAACAA	n.a	Hiremath et al. 2011, Plant Biotech J 9:922-931
ICCeM_2C_43877	SSR	Cicer arietinum	-	(AT)9	TTTATACAAAATTTGGGAAATAGTGA	TGTGAGCTTGCCTTTTGATG	n.a	Hiremath et al. 2011, Plant Biotech J 9:922-931
ICCeM_2C_43884	SSR	Cicer arietinum	-	(ACA)6	AAACCTGTGTCATCATCGCA	CGTTAGGGTTACGGCTTTGA	n.a	Hiremath et al. 2011, Plant Biotech J 9:922-931
ICCeM_2C_44030	SSR	Cicer arietinum	-	(TGA)7	CCTGTTGTTGTCTTCACGCA	CCTCCTTTCTCCGTTGTGTC	n.a	Hiremath et al. 2011, Plant Biotech J 9:922-931
ICCeM_2C_44035	SSR	Cicer arietinum	-	(CT)10	AACAACAGCGGCTAATCCAC	TCGTATCTCACAAATCACACACA	n.a	Hiremath et al. 2011, Plant Biotech J 9:922-931
ICCeM_2C_44040	SSR	Cicer arietinum	-	(CAA)7	TCTGCTTCTGTTGCTGCTGT	ATTTGATTTGGCAAAGGTGG	n.a	Hiremath et al. 2011, Plant Biotech J 9:922-931
ICCeM_2C_44072	SSR	Cicer arietinum	-	(AATT)5	GTTCCGAGGTTGAGTTTGGA	GCTAGCCACATCTACCCCCT	n.a	Hiremath et al. 2011, Plant Biotech J 9:922-931
ICCeM_2C_44076	SSR	Cicer arietinum	-	(GAT)7	GACGCAAGAGGACCTCAAAC	CATGGTCGTCATCTTCATCG	n.a	Hiremath et al. 2011, Plant Biotech J 9:922-931
ICCeM_2C_44124	SSR	Cicer arietinum	-	(TTC)6	CTGCGTTTCGTTTTCTTCAA	CGTGGATTAATCGCTACCGT	n.a	Hiremath et al. 2011, Plant Biotech J 9:922-931
ICCeM_2C_44226	SSR	Cicer arietinum	-	(ATG)7	TTCAATTCCGAAGCCAAATC	TTCATTCACACTCACATTTCCC	n.a	Hiremath et al. 2011, Plant Biotech J 9:922-931
ICCeM_2C_44297	SSR	Cicer arietinum	-	(TTA)7	ACCTCTCCTCACCAACGCTA	CTTGTTTGGAAGGGAGACCA	n.a	Hiremath et al. 2011, Plant Biotech J 9:922-931
ICCeM_2C_44314	SSR	Cicer arietinum	-	(ATAA)6	TCACAAATCACATTCACCCC	TGTACCCCGTTTGTGAATTTT	n.a	Hiremath et al. 2011, Plant Biotech J 9:922-931
ICCeM_2C_44395	SSR	Cicer arietinum	-	(GTG)6	CGGCAGTTAAGGTTGTGGTT	ACCACCCATTTTCTCCTCCT	n.a	Hiremath et al. 2011, Plant Biotech J 9:922-931
ICCeM_2C_44408	SSR	Cicer arietinum	-	(GGT)6	TCCTACAACAGGTGGCAATG	CCTTATCACCCACCACCATC	n.a	Hiremath et al. 2011, Plant Biotech J 9:922-931
ICCeM_2C_4441	SSR	Cicer arietinum	-	(AGA)7	TGTTTGCATTCATCAAATGG	ATGATGACCCTTTGAGCCAG	n.a	Hiremath et al. 2011, Plant Biotech J 9:922-931
ICCeM_2C_4442	SSR	Cicer arietinum	-	(CAC)6	GAAGGAATTGGTGCTTTTGG	TCCTCTTCGACAATTCGCTT	n.a	Hiremath et al. 2011, Plant Biotech J 9:922-931
ICCeM_2C_44530	SSR	Cicer arietinum	-	(TCT)6	CAATGGCCACTTCAACAATG	GATGGGGCTTCACCAGATAA	n.a	Hiremath et al. 2011, Plant Biotech J 9:922-931
ICCeM_2C_44565	SSR	Cicer arietinum	-	(GAT)6	TGGGATTGGGTAAAGTCACG	TTCATCACCATCACCACCAC	n.a	Hiremath et al. 2011, Plant Biotech J 9:922-931
ICCeM_2C_44570	SSR	Cicer arietinum	-	(AG)9	CAACGCTCATTCCATTTCCT	TCTACGCCTATGGCTTCTCC	n.a	Hiremath et al. 2011, Plant Biotech J 9:922-931
ICCeM_2C_44572	SSR	Cicer arietinum	-	(AGC)6	AGATTTTCACCCGTTGTTGC	CTTGCACCAGTATGGGAGGT	n.a	Hiremath et al. 2011, Plant Biotech J 9:922-931
ICCeM_2C_4525	SSR	Cicer arietinum	-	(CA)8	CAGCGTGCAGTTGGATAATG	TGAAATTAACAAATTCAGGCAATG	n.a	Hiremath et al. 2011, Plant Biotech J 9:922-931
ICCeM_2C_4534	SSR	Cicer arietinum	-	(AAG)7	AGTGGAATGGAATGGTGTGG	CGATTCAGAGACATCCCCAT	n.a	Hiremath et al. 2011, Plant Biotech J 9:922-931
ICCeM_2C_4546	SSR	Cicer arietinum	-	(TGA)7	CCAAGAATCTTTGCTTTGGA	GAAAGGCGTTACCTTCCCTT	n.a	Hiremath et al. 2011, Plant Biotech J 9:922-931
ICCeM_2C_4581	SSR	Cicer arietinum	-	(AAAT)5	CAAGGCTTTGTTTTCCCAAA	TGAAAAGCACCAAACACGAA	n.a	Hiremath et al. 2011, Plant Biotech J 9:922-931
ICCeM_2C_4691	SSR	Cicer arietinum	-	(TTC)6	TTTCCCTCTTTCTCTGTTTCTCA	TTGGGTGAGTTGGTTGTTGA	n.a	Hiremath et al. 2011, Plant Biotech J 9:922-931
ICCeM_2C_4874	SSR	Cicer arietinum	-	(AG)9	TCATGCCCCAAAAATTAAGG	ATGAAAGGGGTTTGCTGTTG	n.a	Hiremath et al. 2011, Plant Biotech J 9:922-931
ICCeM_2C_5090	SSR	Cicer arietinum	-	(TGT)6	TCCACTTCCTCTTTCAGTCCA	ACCCTCCACCTTCAACTTCA	n.a	Hiremath et al. 2011, Plant Biotech J 9:922-931
ICCeM_2C_5271	SSR	Cicer arietinum	-	(AGA)9	AGTAGCGAATTTGGGGAGGT	CGGATGGATTTCATGTGTCA	n.a	Hiremath et al. 2011, Plant Biotech J 9:922-931
ICCeM_2C_5485	SSR	Cicer arietinum	-	(TTTAT)7	GGGAAAACAAAAATAACACAAGC	ATTGGTGCAGATTGGGACAT	n.a	Hiremath et al. 2011, Plant Biotech J 9:922-931
ICCeM_2C_5648	SSR	Cicer arietinum	-	(TGT)6	TTGTTCTTGTTCAATTGGAGG	ATGCGGTAACGAATTTCGAC	n.a	Hiremath et al. 2011, Plant Biotech J 9:922-931
ICCeM_2C_5661	SSR	Cicer arietinum	-	(TTG)7	GCCTGTTGCAAAACTTTCCT	CAACAAAAGCTCGGTTAAACA	n.a	Hiremath et al. 2011, Plant Biotech J 9:922-931
ICCeM_2C_5909	SSR	Cicer arietinum	-	(GAT)7	ACTTGTTCAGAATGGCGGTG	TGGTAGACTCCTGTGATTGCTG	n.a	Hiremath et al. 2011, Plant Biotech J 9:922-931
ICCeM_2C_6045	SSR	Cicer arietinum	-	(TAC)7	CAAGTGTGGGCATCTCAGAA	ATTTGGGCCTGAGAAGGTTT	n.a	Hiremath et al. 2011, Plant Biotech J 9:922-931
ICCeM_2C_6173	SSR	Cicer arietinum	-	(ACA)8	AAACCTGTGTCATCATCGCA	CGTTAGGGTTACGGCTTTGA	n.a	Hiremath et al. 2011, Plant Biotech J 9:922-931
ICCeM_2C_6177	SSR	Cicer arietinum	-	(ACGAGC)5	GAAAGATCACGGAGCCACTC	CATGCACAATTGAGGACTCG	n.a	Hiremath et al. 2011, Plant Biotech J 9:922-931
ICCeM_2C_628	SSR	Cicer arietinum	-	(TG)10	TTAAGGCTCAATTTGGTGGC	GCAATTTCAAAAATAAAAATTGACG	n.a	Hiremath et al. 2011, Plant Biotech J 9:922-931
ICCeM_2C_6309	SSR	Cicer arietinum	-	(TCC)7	AAACACAGATGTCGTCGCAA	CACTGATATTCGGCAACACG	n.a	Hiremath et al. 2011, Plant Biotech J 9:922-931
ICCeM_2C_6317	SSR	Cicer arietinum	-	(ATTT)5	TGCTCAATTTAAGGTTGGGG	TTTTAAAAATGGAAGGCATCTCA	n.a	Hiremath et al. 2011, Plant Biotech J 9:922-931
ICCeM_2C_6396	SSR	Cicer arietinum	-	(TAAT)6	TTAATTGGAAAATGTGGGGG	TTTGACTCCACCAACCCTTC	n.a	Hiremath et al. 2011, Plant Biotech J 9:922-931
ICCeM_2C_6418	SSR	Cicer arietinum	-	(CCAATT)5	GTTGATTGGATTTGGGGATG	GTTGGCATCGAGCAAGAGTT	n.a	Hiremath et al. 2011, Plant Biotech J 9:922-931
ICCeM_2C_643	SSR	Cicer arietinum	-	(AGA)7	AATAAAGGCAAGGGCGAAGT	TTTCCCTTCAACGTCTCCAC	n.a	Hiremath et al. 2011, Plant Biotech J 9:922-931
ICCeM_2C_6546	SSR	Cicer arietinum	-	(CTC)6	AAAAGCGCAACTGAAGCAAT	GCATAGGCCAAAGGAACTTG	n.a	Hiremath et al. 2011, Plant Biotech J 9:922-931
ICCeM_2C_6556	SSR	Cicer arietinum	-	(ATA)11	GGACCCAATGTTTCCATCAA	GAATTCCATGTCCCTCCTCA	n.a	Hiremath et al. 2011, Plant Biotech J 9:922-931
ICCeM_2C_6664	SSR	Cicer arietinum	-	(TC)10	ATGCACAAGACCACCCTTTC	AACAATGCAGGGACAAGAGG	n.a	Hiremath et al. 2011, Plant Biotech J 9:922-931
ICCeM_2C_6697	SSR	Cicer arietinum	-	(TTC)6	AACCCATTGTTGCTAATGCC	GGTTTTTGGTTTTGGGGAAG	n.a	Hiremath et al. 2011, Plant Biotech J 9:922-931
ICCeM_2C_6948	SSR	Cicer arietinum	-	(TA)9	TGAGGATATTGATCCCCCAA	TCAAAACATCGCCAACACAT	n.a	Hiremath et al. 2011, Plant Biotech J 9:922-931
ICCeM_2C_7057	SSR	Cicer arietinum	-	(TTTTC)6	ATGGTGTTTGGCTTCAAAGG	TCCCCAACCCAAAATAAACA	n.a	Hiremath et al. 2011, Plant Biotech J 9:922-931
ICCeM_2C_7256	SSR	Cicer arietinum	-	(TTC)6	GCACCACCATCACCTCATAA	GAGATTGAGTGGGAATCGGA	n.a	Hiremath et al. 2011, Plant Biotech J 9:922-931
ICCeM_2C_736	SSR	Cicer arietinum	-	(TTC)14	AGCGCAAACATCTCACTGATT	TTGTTGGGTGATAGTTGGAAAA	n.a	Hiremath et al. 2011, Plant Biotech J 9:922-931
ICCeM_2C_7409	SSR	Cicer arietinum	-	(TTG)7	GGAGCCGAAAGTCTCTTCCT	GGAAGTGGATGTTGGAATGG	n.a	Hiremath et al. 2011, Plant Biotech J 9:922-931
ICCeM_2C_7538	SSR	Cicer arietinum	-	(TTG)6	GGGCTTATTAAATTCCAATAACAA	CGATCGGAGGAAGAAGATGA	n.a	Hiremath et al. 2011, Plant Biotech J 9:922-931
ICCeM_2C_7646	SSR	Cicer arietinum	-	(GAA)7	ACTCCTCGACGATGAAGACG	AATTCCAATTCCAAATCCCC	n.a	Hiremath et al. 2011, Plant Biotech J 9:922-931
ICCeM_2C_7728	SSR	Cicer arietinum	-	(ATT)7	CCTCTTGCTCATTCAAGTCG	GACCGAAGTCTTGGTGGAAA	n.a	Hiremath et al. 2011, Plant Biotech J 9:922-931
ICCeM_2C_7954	SSR	Cicer arietinum	-	(TG)8	ATGGTGGTGGTGATGGAGAT	TGGCCATTCAAATTCACTCA	n.a	Hiremath et al. 2011, Plant Biotech J 9:922-931
ICCeM_2C_8047	SSR	Cicer arietinum	-	(TGTT)6	AGCTTCTTCCAGCAAAACCA	AATCCAAACCCAACACAACC	n.a	Hiremath et al. 2011, Plant Biotech J 9:922-931
ICCeM_2C_8162	SSR	Cicer arietinum	-	(TTTCAT)6	TAGCGACGACAACTGGTACG	GTTGGGTTTGGTCGAAAGAA	n.a	Hiremath et al. 2011, Plant Biotech J 9:922-931
ICCeM_2C_8187	SSR	Cicer arietinum	-	(GA)8	GTCCCACGAAGTAAGTCCCA	ATAGCAGCAATTTCCATCCG	n.a	Hiremath et al. 2011, Plant Biotech J 9:922-931
ICCeM_2C_8399	SSR	Cicer arietinum	-	(AC)8	CGCCCACACCTTCTTCTATC	TCCAAACTTGGGATCTTTACAA	n.a	Hiremath et al. 2011, Plant Biotech J 9:922-931
ICCeM_2C_8434	SSR	Cicer arietinum	-	(TA)10	CTAGGCTTTTGGGATGTGGA	CAAAATAAACTTAAACAACCAATTACA	n.a	Hiremath et al. 2011, Plant Biotech J 9:922-931
ICCeM_2C_8564	SSR	Cicer arietinum	-	(CAA)6	CTCAACTCCACCACCACCTT	GTTATCCATGTAATAATAATTGAAGCA	n.a	Hiremath et al. 2011, Plant Biotech J 9:922-931
ICCeM_2C_880	SSR	Cicer arietinum	-	(AGA)6	GCACAATTTCAACAAAACAACC	AGAGGGAATGGGTTTATGGG	n.a	Hiremath et al. 2011, Plant Biotech J 9:922-931
ICCeM_2C_8813	SSR	Cicer arietinum	-	(AAG)6	CAAACGCAAAAGCTGAAGTG	AAGTTCGAGAACGAAGGGGT	n.a	Hiremath et al. 2011, Plant Biotech J 9:922-931
ICCeM_2C_888	SSR	Cicer arietinum	-	(TAAAT)7	TTTATACACCCATTTCGCCC	TTGTTGGGTACAACTTGCCA	n.a	Hiremath et al. 2011, Plant Biotech J 9:922-931
ICCeM_2C_8976	SSR	Cicer arietinum	-	(ATG)6	AGCAATGTTGAGAGGTTTGC	TTTTTCCCACCTAACACAAAAA	n.a	Hiremath et al. 2011, Plant Biotech J 9:922-931
ICCeM_2C_9	SSR	Cicer arietinum	-	(GAA)6	TTGAGCTGGAAGAAGGTCGT	CACTCCTCACATCCAACCCT	n.a	Hiremath et al. 2011, Plant Biotech J 9:922-931
ICCeM_2C_9099	SSR	Cicer arietinum	-	(ATA)6	GTATGGTGGCGAGGTGAACT	GGGATTGTTCGGACAGAGAA	n.a	Hiremath et al. 2011, Plant Biotech J 9:922-931
ICCeM_2C_9100	SSR	Cicer arietinum	-	(AAG)7	CCGGAAGAGCAACACTTCTC	TGGAGGCAGTTCACAGTTTG	n.a	Hiremath et al. 2011, Plant Biotech J 9:922-931
ICCeM_2C_9195	SSR	Cicer arietinum	-	(AAT)6	CGCCTTTCGAATTATTGCAT	CACTCCCTTCCTCCCAAAAT	n.a	Hiremath et al. 2011, Plant Biotech J 9:922-931
ICCeM_2C_928	SSR	Cicer arietinum	-	(TCT)6	CATCAGTAACCGCTCAACGA	TTTGGAGGTGGAAAGAGTGG	n.a	Hiremath et al. 2011, Plant Biotech J 9:922-931
ICCeM_2C_9331	SSR	Cicer arietinum	-	(CAT)7	GCTTCGGTTCTTGAGACAGG	TTTGTGGCCTTCAATGAACA	n.a	Hiremath et al. 2011, Plant Biotech J 9:922-931
ICCeM_2C_9368	SSR	Cicer arietinum	-	(AG)8	CATTATTTTGGTTGCTGCTTTG	AAGAATAGGGTGCAACACTGC	n.a	Hiremath et al. 2011, Plant Biotech J 9:922-931
ICCeM_2C_9510	SSR	Cicer arietinum	-	(AAT)6	CAATATCTGAGGTGCATTTTCA	CAACCAATCACCACCACATC	n.a	Hiremath et al. 2011, Plant Biotech J 9:922-931
ICCeM_2C_9619	SSR	Cicer arietinum	-	(TAAC)7	CAACTCTTTTGTTTTTGGTGG	ACCACAAGAGCCCCAGACTA	n.a	Hiremath et al. 2011, Plant Biotech J 9:922-931
ICCeM_2C_967	SSR	Cicer arietinum	-	(GA)8	CCCAAAACCAGCTTGTCTCA	ATGCAACAAAACCACTTCCC	n.a	Hiremath et al. 2011, Plant Biotech J 9:922-931
ICCeM_2C_9712	SSR	Cicer arietinum	-	(AAT)7	AAGCTTGGGATGATCAGTGG	GGACAAAACTCCAACAGGGA	n.a	Hiremath et al. 2011, Plant Biotech J 9:922-931
ICCeM_2C_9849	SSR	Cicer arietinum	-	(AG)9	GCCTCCTTCGTCTTTCTCCT	TTGGCCATCTTTAACCTTCG	n.a	Hiremath et al. 2011, Plant Biotech J 9:922-931
ICCeM_2S_gi105636405	SSR	Cicer arietinum	-	(AG)9	AAGCAGAGCGAGAAGAGAGAGA	AGAGAGGGGTTTGATTCGGT	n.a	Hiremath et al. 2011, Plant Biotech J 9:922-931
ICCeM_2S_gi105636884	SSR	Cicer arietinum	-	(TC)8	GCACCTTCATCACAATCCCT	CCGTTTCCTCTGTGTCCAAT	n.a	Hiremath et al. 2011, Plant Biotech J 9:922-931
ICCeM_2S_gi169744135	SSR	Cicer arietinum	-	(GCA)7	CTTTTGGGAAGATCTGCTGC	TGCCTAAACTGTTGCTGCTG	n.a	Hiremath et al. 2011, Plant Biotech J 9:922-931
ICCeM_2S_gi169744934	SSR	Cicer arietinum	-	(CAC)8	TTCCCACAATTTTCTTTCCG	GTTGGAGCATGGAACCCTAA	n.a	Hiremath et al. 2011, Plant Biotech J 9:922-931
ICCeM_2S_gi169745269	SSR	Cicer arietinum	-	(AAT)8	AACAAAAATGCAGACTACACGC	TTATGAGCTGGAGAGTGGGG	n.a	Hiremath et al. 2011, Plant Biotech J 9:922-931
ICCeM_2S_gi169745385	SSR	Cicer arietinum	-	(CTG)6	AGCATCTGCAACTTTGGCTT	TACCATTGGGGTGATCTGGT	n.a	Hiremath et al. 2011, Plant Biotech J 9:922-931
ICCeM_2S_gi169746906	SSR	Cicer arietinum	-	(TA)8	GGACGAGTGAGAAATGCATAAG	CATCGTGACTATGGCCTCCT	n.a	Hiremath et al. 2011, Plant Biotech J 9:922-931
ICCeM_2S_gi169747004	SSR	Cicer arietinum	-	(TA)25	CAAATCCCAGTCCTAAAGGAAA	CCCAGATTCATGTGTTGTGTT	n.a	Hiremath et al. 2011, Plant Biotech J 9:922-931
ICCeM_2S_gi169747173	SSR	Cicer arietinum	-	(ATC)11	ATCGCTGGACGTATTTTGGA	CCGCAGAGTCAGCTATTTCC	n.a	Hiremath et al. 2011, Plant Biotech J 9:922-931
ICCeM_2S_gi169747839	SSR	Cicer arietinum	-	(CAA)6	TGCTACTGCTTCTGCCTCTG	ATTTGATCTGGCAAAGGTGG	n.a	Hiremath et al. 2011, Plant Biotech J 9:922-931
ICCeM_2S_gi169748162	SSR	Cicer arietinum	-	(TGA)7	TCCAGTGAGGGTGTACGTGA	TCCATCTCCCTCAAACACATC	n.a	Hiremath et al. 2011, Plant Biotech J 9:922-931
ICCeM_2S_gi241790297	SSR	Cicer arietinum	-	(TTA)9	TTCCTAGATGTGAGGTGTGGAA	AATTCACAAAATTGGGGTGC	n.a	Hiremath et al. 2011, Plant Biotech J 9:922-931
ICCeM_2S_gi241791098	SSR	Cicer arietinum	-	(TTA)8	AAAACATACACACAGACACGCA	TTCGGTTCATTTTAGCCCTG	n.a	Hiremath et al. 2011, Plant Biotech J 9:922-931
ICCeM_2S_gi241798599	SSR	Cicer arietinum	-	(CT)16	AGCGTGTTCCATTCTGCTCT	TAGGACAATTCGAGGGTTCG	n.a	Hiremath et al. 2011, Plant Biotech J 9:922-931
ICCeM_2S_gi241800382	SSR	Cicer arietinum	-	(ATA)6	CATCATAAGATCCCGTCCGT	GCCATGGTTTTGGCTTAGAA	n.a	Hiremath et al. 2011, Plant Biotech J 9:922-931
ICCeM_2S_gi241804231	SSR	Cicer arietinum	-	(CT)9	GCACCTAACAAGCTTCACCC	TCAACCAATTATGGCTTCTGC	n.a	Hiremath et al. 2011, Plant Biotech J 9:922-931
ICCeM_2S_gi241804590	SSR	Cicer arietinum	-	(AT)9	TTTCAAGAAAGCCACCAAGC	AAGGAAGTGATGAAGACAACGAA	n.a	Hiremath et al. 2011, Plant Biotech J 9:922-931
ICCeM_2S_gi241805581	SSR	Cicer arietinum	-	(CTG)6	AAGCCAAAGTTGCAGATGCT	TACCATTGGGGTGATCTGGT	n.a	Hiremath et al. 2011, Plant Biotech J 9:922-931
ICCeM_2S_gi241824558	SSR	Cicer arietinum	-	(AAT)6	GCAACACACACATGCCCTAC	AGCCCTTCCCTTTAAGTCCA	n.a	Hiremath et al. 2011, Plant Biotech J 9:922-931
ICCeM_2S_gi241827122	SSR	Cicer arietinum	-	(TGA)8	TTTCCAGTTGTCAGCCTGTG	CGACTATCGCTGGACGTTTT	n.a	Hiremath et al. 2011, Plant Biotech J 9:922-931
ICCeM_2S_gi241827140	SSR	Cicer arietinum	-	(ATA)6	CAAACCAACCCATGAAGACA	CAATCCTCTTACTGGCCCAA	n.a	Hiremath et al. 2011, Plant Biotech J 9:922-931
ICCeM_2S_gi241984583	SSR	Cicer arietinum	-	(TC)12	TCCTAGTTTCGTGCCCTCTC	ACGAGATGTTGTTGACTGCG	n.a	Hiremath et al. 2011, Plant Biotech J 9:922-931
ICCeM_2S_gi47832638	SSR	Cicer arietinum	-	(TTC)6	GAGGTCGTAGGCCCATAACA	CGGTGTGTTGTTGTTGTGAA	n.a	Hiremath et al. 2011, Plant Biotech J 9:922-931
ICCM0003	SSR	Cicer arietinum	FI856538	(CT)6	AATGGAAGAACGTCAGGGTG	TTCCACTGGGGCAAAATAAG	252	Nayak et al. 2010, Theor Appl Genet.120:1415-1441
ICCM0019a	SSR	Cicer arietinum	FI856544	(AG)18	TTCCGGTTGTTGAGTAGAGAAA	ACTTCCACTTGTTCCATCCG	189	Nayak et al. 2010, Theor Appl Genet.120:1415-1441
ICCM0034	SSR	Cicer arietinum	FI856651	(GA)11	TTTGTTTGCGGAGGAATAGG	TCACCTCACCACACTTCTTTTC	259	Nayak et al. 2010, Theor Appl Genet.120:1415-1441
ICCM0043	SSR	Cicer arietinum	FI856552	(GA)6	AAGATTGGATTCCACAACGC	ACAACCCACCCACACAAAC	274	Nayak et al. 2010, Theor Appl Genet.120:1415-1441
ICCM0045	SSR	Cicer arietinum	FI856553	(TA)4aatttgagttgaaatttaaaacattgattaaattagaaagagacttttatcattt(TC)12	TGAATCCCTCAATCCTGTGG	CTTATCTCCCCAGTTGCCAG	272	Nayak et al. 2010, Theor Appl Genet.120:1415-1441
ICCM0059b	SSR	Cicer arietinum	FI856779	(AG)4cacac(GA)9aagagagt(GA)4	CAAACCTGAACAGTTGAACCC	AGGTTCTCCCTCGCTCTCTC	172	Nayak et al. 2010, Theor Appl Genet.120:1415-1441
ICCM0062	SSR	Cicer arietinum	FI856801	(AAT)4acaaaaattaataaataataatcataaaaatcaata(AAT)6	ATGCAACGCCTAAGTCTCGT	TAGGTACGTTTGGGGTCCTG	266	Nayak et al. 2010, Theor Appl Genet.120:1415-1441
ICCM0068	SSR	Cicer arietinum	FI856557	(ATT)22	TCTTCTTTGCTATCTGTCTCGC	TGCATGTCAAACATTAGACAACTTT	227	Nayak et al. 2010, Theor Appl Genet.120:1415-1441
ICCM0069	SSR	Cicer arietinum	FI856558	(ATT)22	TCTTCTTTGCTATCTGTCTCGC	TGCATGTCAAACATTAGACAACTTT	227	Nayak et al. 2010, Theor Appl Genet.120:1415-1441
ICCM0074a	SSR	Cicer arietinum	FI856830	(A)11tgaaattacgaaaagctttagtataaataagtgggaatctctccctgcacg(TC)6	AAATCCCAAATTTAGAGCGG	AACCTTTGAAAAAGGCGGTT	183	Nayak et al. 2010, Theor Appl Genet.120:1415-1441
ICCM0075	SSR	Cicer arietinum	FI856559	(AG)16	CTTTGTAACAATAAAATGCAAAGTAAA	GGAAGCACAGTCTGCACAAA	163	Nayak et al. 2010, Theor Appl Genet.120:1415-1441
ICCM0104	SSR	Cicer arietinum	FI856566	(TTA)11	CCAAACCTCCAAAAATCTGC	TCATTTTTGATTCATTCTTGGG	278	Nayak et al. 2010, Theor Appl Genet.120:1415-1441
ICCM0120b	SSR	Cicer arietinum	FI856574	(ATT)13	CGAGTTTGAATATGAAACAAAACG	GCTTGTAGCTAGGCTCGACTC	166	Nayak et al. 2010, Theor Appl Genet.120:1415-1441
ICCM0125b	SSR	Cicer arietinum	FI856579	(TTA)5	TATTTATGGTCTGGTCCGGC	CGCTACCAAATATGGAACGACT	251	Nayak et al. 2010, Theor Appl Genet.120:1415-1441
ICCM0130b	SSR	Cicer arietinum	FI856734	(ATT)5	GAGCTTTTGATTCCAGTCCG	TGTAGGGGTGCATGGTGTAA	122	Nayak et al. 2010, Theor Appl Genet.120:1415-1441
ICCM0142c	SSR	Cicer arietinum	FI856758	(AC)7	GGAGGTCCCGAGTCTAAACC	TCTTCAAGTCTGCTTGACGTGT	105	Nayak et al. 2010, Theor Appl Genet.120:1415-1441
ICCM0178	SSR	Cicer arietinum	FI856592	(AAT)13	AGTTTGGGTTTCACCGCCT	GAACGCGCTCTGTTCATAAT	280	Nayak et al. 2010, Theor Appl Genet.120:1415-1441
ICCM0181	SSR	Cicer arietinum	FI856593	(ATA)5	CGGGTGTGGATAGCAAGTTT	TCTCTCCTTCCTAATAAAACAAACA	103	Nayak et al. 2010, Theor Appl Genet.120:1415-1441
ICCM0189	SSR	Cicer arietinum	FI856601	(TAT)62	TCCAGTTCCAAATGGCATAA	CCCTTGAGTTCAAGCCAGAG	273	Nayak et al. 2010, Theor Appl Genet.120:1415-1441
ICCM0190b	SSR	Cicer arietinum	FI856602	(TAT)5	TTTATTGCAGGAAGCGGTTT	CACCACTATCAAATGCCCCT	273	Nayak et al. 2010, Theor Appl Genet.120:1415-1441
ICCM0196	SSR	Cicer arietinum	FI856605	(ATA)5aaaataataatgtttgttttattagga(AG)6	GTCGGGTGTGGATAGCAAGT	AACACAATTCCTCAAATAACAAACT	154	Nayak et al. 2010, Theor Appl Genet.120:1415-1441
ICCM0205	SSR	Cicer arietinum	FI856608	(TA)9	CGACCATGATTCTCTGATGTG	CACCTCTGCATTTCTTCAAACA	263	Nayak et al. 2010, Theor Appl Genet.120:1415-1441
ICCM0212c	SSR	Cicer arietinum	FI856901	(AG)8	TTTGGTAGTGTGGTGACCGA	AACCCAAAAACGTGGACTCA	161	Nayak et al. 2010, Theor Appl Genet.120:1415-1441
ICCM0214a	SSR	Cicer arietinum	FI856612	(CT)6gtctctcaaatatatccctctctacctaaacctttttcatctaaagtaaaaataaagttaaaag(AC)4	CTCTTCAATAGCCCCATCCA	CGTTGGAGAGGCTGAAACAT	249	Nayak et al. 2010, Theor Appl Genet.120:1415-1441
ICCM0214b	SSR	Cicer arietinum	FI856612	(TTTA)5	ATGTTTCAGCCTCTCCAACG	TCGCACCTGAACTCTCTGTG	276	Nayak et al. 2010, Theor Appl Genet.120:1415-1441
ICCM0237a	SSR	Cicer arietinum	FI856622	(AT)4agcatcacatcattttattcttgtgaattcatatttatctatatatgaaagtatcaac(ATT)6	TCAACCATCCCTAAAAACATTTG	TTCCTTTGCCATTTATGTTTTG	184	Nayak et al. 2010, Theor Appl Genet.120:1415-1441
ICCM0243c	SSR	Cicer arietinum	FI856930	(GA)41tagat(AG)10	ACGACGATTCTGGATTTTGG	AGTTTTGGTAGGGGGTCGAG	237	Nayak et al. 2010, Theor Appl Genet.120:1415-1441
ICCM0250	SSR	Cicer arietinum	FI856940	(TAT)40	TTTCAAACACAATCTGAACGAGA	CCACCTTCGGGTAGGATACA	231	Nayak et al. 2010, Theor Appl Genet.120:1415-1441
ICCM0281b	SSR	Cicer arietinum	FI856644	(AAT)5cataataaacttaaagtaattcttaaaatatgtacacaaaatcagaaaatcagcat(A)11	TGGAACAACCAAGACCTTCA	GCTGCCACAAACACTGAGAA	264	Nayak et al. 2010, Theor Appl Genet.120:1415-1441
ICCM0292	SSR	Cicer arietinum	FI856978	(TAA)6	TGGTTGACTTAACAAGGATGAGTG	TCCTCAAGCAGAGGTGGTTC	267	Nayak et al. 2010, Theor Appl Genet.120:1415-1441
ICCM0293	SSR	Cicer arietinum	FI856982	(TAA)15tg(ATA)15	AGTGATGCCACGAGAATTGC	CTGGTTCGGAATTGTCATCC	250	Nayak et al. 2010, Theor Appl Genet.120:1415-1441
ICCM0299	SSR	Cicer arietinum	FI856989	(CTT)7cacacgtgtcgtttcctttc(TCT)4	TTATGAAGCCGAAGCTCGTT	GAGCAGTAAACGTACCCCCA	272	Nayak et al. 2010, Theor Appl Genet.120:1415-1441
H1B081	SSR	Cicer arietinum	-	(TTA)5 790 bp (TTA)36 GTA (TTA)4	GTAAACCCACCCAACAATTT	GGCCAACTATAACATCACCA	n.a	Lichtenzveig et al. 2005, Theor Appl Genet.110:492-510
H1B17	SSR	Cicer arietinum	-	(TAA)38	GAGGAACCGACGATGTATCTATT	ATTCGAGGTGGTACCTCTAGTGA	n.a	Lichtenzveig et al. 2005, Theor Appl Genet.110:492-510
H1C22	SSR	Cicer arietinum	-	(CAA)5 (TAA)47 AA (TAA)2 TAAAA (TAA)22	CTTGTAAGTAGATAGTTTCACCAAA	ATTTATACAAAGTTTTTGAAGTCG	n.a	Lichtenzveig et al. 2005, Theor Appl Genet.110:492-510
H1E12	SSR	Cicer arietinum	-	(TA)7 (CA)4	ACCCCAATAGCGAATTTGAC	TGACATTTGACGTTTGTGCT	n.a	Lichtenzveig et al. 2005, Theor Appl Genet.110:492-510
H1F14	SSR	Cicer arietinum	-	(TTTA)4 (TTA)11	TCCTAACTTGCTCCTTAACCTTG	GAGAGAGAGGAAGGGAAACG	n.a	Lichtenzveig et al. 2005, Theor Appl Genet.110:492-510
H1F21	SSR	Cicer arietinum	-	(TAA)20	GGGAAAGTCTTGCTCCTACG	GTTTCGCTCACATACCATCG	n.a	Lichtenzveig et al. 2005, Theor Appl Genet.110:492-510
H1F24	SSR	Cicer arietinum	-	(TAA)5 TGA (TAA)6 13 bp (TAA)8	TGCTAGCTCTACACATGATATACT	AACGGAGAGTTGATTTCACA	n.a	Lichtenzveig et al. 2005, Theor Appl Genet.110:492-510
H1G22	SSR	Cicer arietinum	-	(GA)n, n=3-8. In total, 8 SSRs interrupted by 9-23 bp	CTTCATCATCACGCCTCATC	AACAGACGAGACTGGGGTTC	n.a	Lichtenzveig et al. 2005, Theor Appl Genet.110:492-510
H1H11	SSR	Cicer arietinum	-	(GA)15	TCAACCAGACAAAATCTACCTGA	TGATTTTTGCTGGAATCAAT	n.a	Lichtenzveig et al. 2005, Theor Appl Genet.110:492-510
H1H13	SSR	Cicer arietinum	-	(GA)17	CCAGAGAAAGAGCAGCTACG	TTCCTTTATCGCACCCTTCT	n.a	Lichtenzveig et al. 2005, Theor Appl Genet.110:492-510
H1H14	SSR	Cicer arietinum	-	(GA)7 GCA (GA)11 14 bp (GA)8 CA (GA)5	TCGAGTGAACAAACCACACA	AGGAATGATTTTCCGGTGAG	n.a	Lichtenzveig et al. 2005, Theor Appl Genet.110:492-510
H1H15	SSR	Cicer arietinum	-	(GA)9 23 bp (GA)11	TTGGCACGTGTTGGATACTT	GGCGAGAAGGAAATTAAACG	n.a	Lichtenzveig et al. 2005, Theor Appl Genet.110:492-510
H1H18	SSR	Cicer arietinum	-	(GA)13 22 bp (GA)5	ACACATGCTTTACCCCATGA	TCTCGCGAAAAACAGTAACC	n.a	Lichtenzveig et al. 2005, Theor Appl Genet.110:492-510
H1H24	SSR	Cicer arietinum	-	(CT)2 TT (CT)7	CCAAATTGCTCAACCCTACA	CTCGCTCCTCAGTTGCCTAC	n.a	Lichtenzveig et al. 2005, Theor Appl Genet.110:492-510
H1I05	SSR	Cicer arietinum	-	(GA)8	TCGTAGAGTTTGGCCTTTCA	TGCAAAACTTGCATGTCATTA	n.a	Lichtenzveig et al. 2005, Theor Appl Genet.110:492-510
H1I09	SSR	Cicer arietinum	-	(GA)8 AA (GA)7 AA (GA)5	TTTCCACACACAATACAAATAC	AGGGATTTGAAAAGATGGTT	n.a	Lichtenzveig et al. 2005, Theor Appl Genet.110:492-510
H1I16	SSR	Cicer arietinum	-	(GA)20	AACGCCCTAAACCTCTTGGT	GACATGAAATTCGGTGCATT	n.a	Lichtenzveig et al. 2005, Theor Appl Genet.110:492-510
H1I17	SSR	Cicer arietinum	-	(CTT)2 (CT)12 CATAT (CT)3 CCC (CT)3	GAGAGCTAAATTGAAGAAAGG	AGTTTATTATCTCTCATGTCTTTT	n.a	Lichtenzveig et al. 2005, Theor Appl Genet.110:492-510
H1I18	SSR	Cicer arietinum	-	(AG)14 AC (AG)2	GTGGCTAGAGATTGCCATGA	GCCATGCCAGAAAGATGTAA	n.a	Lichtenzveig et al. 2005, Theor Appl Genet.110:492-510
H1J04	SSR	Cicer arietinum	-	(GA)16	AGGGGGAGGATGTCCTTAAC	TTAGTTGGGCACAACAGGAC	n.a	Lichtenzveig et al. 2005, Theor Appl Genet.110:492-510
H1J07	SSR	Cicer arietinum	-	(CT)4 GT (CT)6	AGCAATACCAAAACTGTTGGAC	GGATTATAGGTGCCCTTTTGG	n.a	Lichtenzveig et al. 2005, Theor Appl Genet.110:492-510
H1K23	SSR	Cicer arietinum	-	(CA)6	CACTGCTTCCAATGCAATCT	GACCCTTCTTAATTTGTTTTATGC	n.a	Lichtenzveig et al. 2005, Theor Appl Genet.110:492-510
H1L161	SSR	Cicer arietinum	-	(TA)21 48 bp (CA)4 (CT)3	TGCTCGCAAATTTTTATTTC	ACTATTCTAAGTGTTTGATGTTGAA	n.a	Lichtenzveig et al. 2005, Theor Appl Genet.110:492-510
H1O01	SSR	Cicer arietinum	-	(TG)16 (TA)5	AGCCCGTAAGTGGTATCCAA	GCCGTTCTGCCATAAGATT	n.a	Lichtenzveig et al. 2005, Theor Appl Genet.110:492-510
H1O10	SSR	Cicer arietinum	-	(GAA)10	TTTTGGATGATGAATAAAGGAA	TGGTTTTTCCAAGAATGCAA	n.a	Lichtenzveig et al. 2005, Theor Appl Genet.110:492-510
H1O14	SSR	Cicer arietinum	-	(GAA)5	TGTCACTGATACTGCCTCCTG	AGCAGAAAAGCAACCAGACA	n.a	Lichtenzveig et al. 2005, Theor Appl Genet.110:492-510
H1P17	SSR	Cicer arietinum	-	(CAA)12 (GAA)8	TTGCACGAAGACCATTAGAA	TGCCTCCCACTTACATTAGG	n.a	Lichtenzveig et al. 2005, Theor Appl Genet.110:492-510
H1P23	SSR	Cicer arietinum	-	(TAA)5	TGGAACTTGAGGTGTTGCTT	ACCAAAGGCTCAAGGAGAAA	n.a	Lichtenzveig et al. 2005, Theor Appl Genet.110:492-510
H2A11	SSR	Cicer arietinum	-	(CAA)5	TAGAACCAGAGGCAGAGCAA	GCATGTTCGATGGAAGAGAA	n.a	Lichtenzveig et al. 2005, Theor Appl Genet.110:492-510
H2C10	SSR	Cicer arietinum	-	(TAG)5	GATTAGTTAAGGAAACGGGAAAAA	AATGAAGGATAAGGTTTGGGTTT	n.a	Lichtenzveig et al. 2005, Theor Appl Genet.110:492-510
H2I01	SSR	Cicer arietinum	-	(GA)12	TTTTCTTCTTTTAACACATAGCCTTTT	AACATTCTGAACAGACACTTTTCTCTA	n.a	Lichtenzveig et al. 2005, Theor Appl Genet.110:492-510
H2J11	SSR	Cicer arietinum	-	(TGA)4	ACAACACAAATGCAAAAGTTTCTT	TCCCTCACATATAACATTTCCCTA	n.a	Lichtenzveig et al. 2005, Theor Appl Genet.110:492-510
H2L102	SSR	Cicer arietinum	-	(GA)6 58 bp (TTTA)8 (TTA)29	GAATAACTTCACACCGTTTCATAA	GAAGAGAAAATGTTTAATGGGTAAAT	n.a	Lichtenzveig et al. 2005, Theor Appl Genet.110:492-510
H3A052	SSR	Cicer arietinum	-	(CA)3 (ATC)3 253 bp (TC)6 5 bp (TC)17	ATCACTTAAGGTGACGGATTTGT	ATACAAAGGAAGGATACGTTGGA	n.a	Lichtenzveig et al. 2005, Theor Appl Genet.110:492-510
H3A07	SSR	Cicer arietinum	-	(TTA)20	TCATTTTTGGAATATTTTAGTGACAA	GCGACACCTATTCCTCTTTTCTA	n.a	Lichtenzveig et al. 2005, Theor Appl Genet.110:492-510
H3A12	SSR	Cicer arietinum	-	(GA)11	TCAATCTTTTGTTGTTACTATGAATCTG	AACCTTAGACTGTGTTCGCTGA	n.a	Lichtenzveig et al. 2005, Theor Appl Genet.110:492-510
H3B04	SSR	Cicer arietinum	-	(TC)9 (AC)7	TATTTTATGATATCCGCGGTGAC	TGTTTCCTGATGTTGAGAAACTC	n.a	Lichtenzveig et al. 2005, Theor Appl Genet.110:492-510
H3B08	SSR	Cicer arietinum	-	(ATC)5	AGATTAAGCCTGAATTGGTTGAA	TGTAATAAAACAAAATCCTCACACC	n.a	Lichtenzveig et al. 2005, Theor Appl Genet.110:492-510
H3D05	SSR	Cicer arietinum	-	(TAA)41	GCCGACACAAAGTTTATGATTTT	AGACGTGTTCCCTTTCTTTTAACTA	n.a	Lichtenzveig et al. 2005, Theor Appl Genet.110:492-510
H3E052	SSR	Cicer arietinum	-	(TTC)3 (TAC)2 22 bp (TC)22 (AC)11 251 bp (TTC)3 20 bp (TC)7 5 bp (CA)5 CC (CA)4	AATCTTGTTGGTTCTTTGGTCA	TAGACCCTTGCTTCTTGTTCCT	n.a	Lichtenzveig et al. 2005, Theor Appl Genet.110:492-510
H3F09	SSR	Cicer arietinum	-	(TTA)44	GTAGGTTCCCGCTACATTACTTTTA	AGCATGTAGTAGGAGGCAAGTATG	n.a	Lichtenzveig et al. 2005, Theor Appl Genet.110:492-510
H3G032	SSR	Cicer arietinum	-	(GA)3 AA (GAA)5 (GAAA)3 25 bp (GA)5 50 bp (TTA)31 [TTTAA (TAA)3]2 T (TA)4	TTTTTATAAGGGGAGGAGATTAACA	AAAAAGAAAAGGGAAAGATGGTT	n.a	Lichtenzveig et al. 2005, Theor Appl Genet.110:492-510
H3G09	SSR	Cicer arietinum	-	(GA)10	AAAATTTCTCTATAAGGGGAGAGGA	AATTGTGCTTTGCCATTTCTAA	n.a	Lichtenzveig et al. 2005, Theor Appl Genet.110:492-510
H3H021	SSR	Cicer arietinum	-	(GA)8 235 bp (CAAA)3 25 bp (TC)11 25 bp (TTTC)3 (TC)4	TCCTTTCCTGTCTTCATCTCTG	GGGGTAAAAACTGTCCCTTTTA	n.a	Lichtenzveig et al. 2005, Theor Appl Genet.110:492-510
H3H022	SSR	Cicer arietinum	-	(GA)8 235 bp (CAAA)3 25 bp (TC)11 25 bp (TTTC)3 (TC)4	CACCCTAAAGTTGTCCAATCAA	TTGAGTTAAGGAAGCAGACAGC	n.a	Lichtenzveig et al. 2005, Theor Appl Genet.110:492-510
H3H04	SSR	Cicer arietinum	-	(TTA)33 27 bp (TA)9 9 bp (TAA)3	GAAGATATTTATGTGTTGACCGATT	CACACAAATCAATATATAACGCAAT	n.a	Lichtenzveig et al. 2005, Theor Appl Genet.110:492-510
H3H11	SSR	Cicer arietinum	-	(TTC)5	TCCATAGAACACAAACCCTAACC	CTCCTTCCTTCTCTCTCTCAACA	n.a	Lichtenzveig et al. 2005, Theor Appl Genet.110:492-510
H4A09	SSR	Cicer arietinum	-	(TC)10	TAATACTCCTCCCATTCCCAAA	ATTACAGAGCAAATGACCCTCA	n.a	Lichtenzveig et al. 2005, Theor Appl Genet.110:492-510
H4B09	SSR	Cicer arietinum	-	(TAA)37	GAGAGAAAAGCTTGTTCAAGTTAGA	GATACAAAAGATGGGAACTTGAGAT	n.a	Lichtenzveig et al. 2005, Theor Appl Genet.110:492-510
H4D02	SSR	Cicer arietinum	-	(TAA)5 CAA (TAA)4 TAG (TAA)5 TAG (TAA)43	CTCCCTAAGTAGAACTCACCAATTGTA	CAAATCCCTTTTATTTTTCCTTCATA	n.a	Lichtenzveig et al. 2005, Theor Appl Genet.110:492-510
H4D12	SSR	Cicer arietinum	-	(TAA)23	TTTGTTTCATATTTCTTGTTTCGTT	GTGGCAGCCATAATAATCAATGT	n.a	Lichtenzveig et al. 2005, Theor Appl Genet.110:492-510
H4E04	SSR	Cicer arietinum	-	(TTA)56 (TTTA)3	TCTTTTGTTTTACTAATGCTCATGTCT	ACTTTATGATGTAAAATATGCATGGTC	n.a	Lichtenzveig et al. 2005, Theor Appl Genet.110:492-510
H4F02	SSR	Cicer arietinum	-	(TTA)35	TCTTTTGCACAAGTAAAATAATGATAA	ATAAATAGCTAATGGCCTATTGTGTTC	n.a	Lichtenzveig et al. 2005, Theor Appl Genet.110:492-510
H4F07	SSR	Cicer arietinum	-	(GAT)5	GGATTCTATTCAAAGCCCAATC	AACGCCTGCATTTTATTTTTGT	n.a	Lichtenzveig et al. 2005, Theor Appl Genet.110:492-510
H4F09	SSR	Cicer arietinum	-	(TC)11	GCACCTTCAGTTTGAATTGTGT	TCATCGACTGTATTGAGGAAAAA	n.a	Lichtenzveig et al. 2005, Theor Appl Genet.110:492-510
H4G01	SSR	Cicer arietinum	-	(TTA)29 TTG (TTA)19	TATCATGCATATTTTCAACTTGTCCTA	ATTGACTTTATGTTGTGATTTTCTTCA	n.a	Lichtenzveig et al. 2005, Theor Appl Genet.110:492-510
H4G02	SSR	Cicer arietinum	-	(ATC)7 (AAC)5 A(CAA)5 (CACAA)2CAAT(CAA)4 6 bp(CAA)3	TGGGTGAAATTTTTGAGTTCTTAAC	AAATAACTCATTACGTACCCCGAAC	n.a	Lichtenzveig et al. 2005, Theor Appl Genet.110:492-510
H4G08	SSR	Cicer arietinum	-	(GAT)6	CGTTCTTTGACTTGAAGGATTT	AAATGAAAAATGGGGTTAGGAA	n.a	Lichtenzveig et al. 2005, Theor Appl Genet.110:492-510
H4G11	SSR	Cicer arietinum	-	(TAA)18	GTAGTCATGCAGCCTATAAAAACAA	ATCTAAGTGAGCGGCTACTAAATCA	n.a	Lichtenzveig et al. 2005, Theor Appl Genet.110:492-510
H4H06	SSR	Cicer arietinum	-	(TTTA)6	ATGTGCAACTTCAACCACCTAT	CACAACAGCTCCAACAGATTG	n.a	Lichtenzveig et al. 2005, Theor Appl Genet.110:492-510
H4H08	SSR	Cicer arietinum	-	(TAA)29 GAA (CAA)6 (TAA)17 (CAA)4	TATTACTTTCTCACTTGAATCGTGAAG	GTGTAACTACAACACATATACCAACCA	n.a	Lichtenzveig et al. 2005, Theor Appl Genet.110:492-510
H4H11	SSR	Cicer arietinum	-	(ATC)7	TCTCATTGCAATCCTTTCAAGT	ATATTCCCCCTCCCTATAAACG	n.a	Lichtenzveig et al. 2005, Theor Appl Genet.110:492-510
H5B04	SSR	Cicer arietinum	-	(TAA)11 ATAAAA (TAA)25	ATATAAGCAAAAATAAAGATGAGTTGC	CATAATTTTAAAAGAGGCACGTTAAAT	n.a	Lichtenzveig et al. 2005, Theor Appl Genet.110:492-510
H5B06	SSR	Cicer arietinum	-	(TC)6 TT (TC)5	CACAAAAACAAATTCTTCGACTG	TGTCCAATTACATGGTAATGCTT	n.a	Lichtenzveig et al. 2005, Theor Appl Genet.110:492-510
H5C121	SSR	Cicer arietinum	-	(GA)7 280 bp (CAA)5	TTGTTGCTAGGAAAAAGAGGAAT	GATTTGGATGAAACATGAAAACA	n.a	Lichtenzveig et al. 2005, Theor Appl Genet.110:492-510
H5E02	SSR	Cicer arietinum	-	(CAA)5	GAGAATGAGCTAAAGATGACCTG	AAGGAACTTAAACAGCGGCTACT	n.a	Lichtenzveig et al. 2005, Theor Appl Genet.110:492-510
H5E11	SSR	Cicer arietinum	-	(TTA)34	GATTTCAAAATCCCTTTGTTCTAGTTA	ATTTATTTAGTGGCCTCACTCTCC	n.a	Lichtenzveig et al. 2005, Theor Appl Genet.110:492-510
H5G01	SSR	Cicer arietinum	-	(TC)4 7 bp (TCA)8	GACCTTTTCCTCCAGTCTTGTTT	ACCACTAAGCAATGTCTTCCTTC	n.a	Lichtenzveig et al. 2005, Theor Appl Genet.110:492-510
H5H02	SSR	Cicer arietinum	-	(TTG)3 TTT (TTG)5 TTT (TTG)2 TTT (TTC)3	TATAATAAATACCTTCGGGGTTGAA	CATATTGTTGTACTGTCCTTTTGAG	n.a	Lichtenzveig et al. 2005, Theor Appl Genet.110:492-510
H5H06	SSR	Cicer arietinum	-	(TTA)33	CACCGAAAATAATTGATTTAAGTAACA	ACTTATTTTGCTCAACATCAAGACAC	n.a	Lichtenzveig et al. 2005, Theor Appl Genet.110:492-510
H6D11	SSR	Cicer arietinum	-	(TAA)11	AATAGCTACTCAAGGCTGAAGAAA	AAAGATGGGAACTTGAGATGTTG	n.a	Lichtenzveig et al. 2005, Theor Appl Genet.110:492-510
H6F09	SSR	Cicer arietinum	-	(TC)8 (TA)8 (TG)9	AGAAATGTGATTCCAACAATTCAA	GCTGATTCAGAGTATGAGAAATTCA	n.a	Lichtenzveig et al. 2005, Theor Appl Genet.110:492-510
H6G10	SSR	Cicer arietinum	-	(GA)12	AGAGGATAAATCACCCATTTTGA	AAGACCTTCAATGGTAAAATTCG	n.a	Lichtenzveig et al. 2005, Theor Appl Genet.110:492-510
H6H04	SSR	Cicer arietinum	-	(TC)4 TTCCC (TC)4 15 bp (CAT)4 CACC (CAA)3 39 bp (TC)4 23 bp (TC)4 10 bp (TC)4	GAGACCTCAATTGGGTACAAGAG	TTCAACCCTCAATTCTCTTTGAT	n.a	Lichtenzveig et al. 2005, Theor Appl Genet.110:492-510
H6H111	SSR	Cicer arietinum	-	(GAT)5 99 bp (GA)4	TGTCAAAAGAAGGAAACATTCCA	AGTCATCAGAAAGAAAAGGCAAG	n.a	Lichtenzveig et al. 2005, Theor Appl Genet.110:492-510
H6H112	SSR	Cicer arietinum	-	(GAT)5 99 bp (GA)4	TTACCCTAATAGATGGGTGTGGA	TCTCACTTTCTTGTGTTTTCCAG	n.a	Lichtenzveig et al. 2005, Theor Appl Genet.110:492-510
TA1	SSR	Cicer arietinum	-	(TAA)32	TGA AATATGGA ATGA TTACTGA GTGA C	TATTGA AATAGGTCAGGCTTATAAAAA	n.a	Winter et al. 1999, Mol Gen Genet 262: 90-101
TA3	SSR	Cicer arietinum	-	(TAA)11	AATCTCAAAATTCCCCAAATT	ATCGA GGA GA GA AGA ACCAT	n.a	Winter et al. 1999, Mol Gen Genet 262: 90-101
TA9	SSR	Cicer arietinum	-	(TAA)20TA(TAA)19	TAATTTCATTTCAGTTTTTGTTCAA	TCTTCGTTTTTCTAAACTAAATCGT	n.a	Winter et al. 1999, Mol Gen Genet 262: 90-101
TA14	SSR	Cicer arietinum	-	(TAA)22ATGA (TAA)4T(A)3TGA T(AAT)5ATT(A)3TGA TAATAAAT(GA T)4(TAA)5	TGA CTTGCTATTTAGGGA ACA	TGGCTAAAGA CAATTAAAGTT	n.a	Winter et al. 1999, Mol Gen Genet 262: 90-101
TA21	SSR	Cicer arietinum	-	(TAA)51	GTACCTCGA AGA TGTAGCCGA TA	TTTTCCATTTAGA GTAGGA TCTTCTTG	n.a	Winter et al. 1999, Mol Gen Genet 262: 90-101
TA23	SSR	Cicer arietinum	-	(TTA)4... ((TA)3(TAA)26	TAAGA CTTTAGTTGCATCACCCTA	TATGA AGCGCCTTAGA AGTATAA	n.a	Winter et al. 1999, Mol Gen Genet 262: 90-101
TA25	SSR	Cicer arietinum	-	(TAA)45	AGTTTAATTGGCTGGTTCTAAGA TAAC	AGGA TGA TCTTTAATAAATCAGA ATGA	n.a	Winter et al. 1999, Mol Gen Genet 262: 90-101
TA28	SSR	Cicer arietinum	-	(TAA)37 CAA(TAA)30	TAATTGA TCATACTCTCACTATCTGCC	TGGGA ATGA ATATATTTTTGA AGTAAA	n.a	Winter et al. 1999, Mol Gen Genet 262: 90-101
TA29	SSR	Cicer arietinum	-	No data	CATTCTTTTATTTCATGTTTCTCTAATCA	TAAGCAACAATTAATGTATCAAACAGG	n.a	Winter et al. 1999, Mol Gen Genet 262: 90-101
TA30	SSR	Cicer arietinum	-	(TAA)18 TA(TAA)19	TCATTAAAATTCTATTGTCCTGTCCTT	ATCGTTTTTCTAAACTAAATTGTGCAT	n.a	Winter et al. 1999, Mol Gen Genet 262: 90-101
TA30s	SSR	Cicer arietinum	-	(TAA)18 TA(TAA)20	TTTCATTTCAGTTTT(TG?)TTCAC	TGA ATTGTGTGTTCATCGTT	n.a	Winter et al. 1999, Mol Gen Genet 262: 90-101
TA44	SSR	Cicer arietinum	-	(TAA)16	ACCGA AATGGA AACAAATAA	ACAAAACTGGGGGA CTAAAT	n.a	Winter et al. 1999, Mol Gen Genet 262: 90-101
TA47	SSR	Cicer arietinum	-	(TAA)21	TTTTTATAGGTGTCTTTTTGTTGTCTTT	TCTGA ATAGGA AATAAGA AAGGTAGGTT	n.a	Winter et al. 1999, Mol Gen Genet 262: 90-101
TA57	SSR	Cicer arietinum	-	(TTA)40	TATGCTTTAAAATTTCTCCAATCTT	AGA AAAATTGA AAGGTATACTGA CG	n.a	Winter et al. 1999, Mol Gen Genet 262: 90-101
TA59	SSR	Cicer arietinum	-	(TAA)29	ATCTAAAGA GA AATCAAAATTGTCGA A	GCAAATGTGA AGCATGTATAGA TAAAG	n.a	Winter et al. 1999, Mol Gen Genet 262: 90-101
TA64	SSR	Cicer arietinum	-	(TAA)39	ATATATCGTAACTCATTAATCATCCGC	AAATTGTTGTCATCAAATGGA AAATA	n.a	Winter et al. 1999, Mol Gen Genet 262: 90-101
TA72	SSR	Cicer arietinum	-	(ATT)36	GA AAGA TTTAAAAGA TTTTCCACGTTA	TTAGA AGCATATTGTTGGGA TAAGA GT	n.a	Winter et al. 1999, Mol Gen Genet 262: 90-101
TA76s	SSR	Cicer arietinum	-	(AAT)7 (AAT)4 [ACT(AAT)11]2 ACT(AAT)3 TAT(AAT)2 (ATT)5	TCCTCTTCTTCGA TATCATCA	CCATTCTATCTTTGGTGCTT	n.a	Winter et al. 1999, Mol Gen Genet 262: 90-101
TA78	SSR	Cicer arietinum	-	(TTA)30	CGGTAAATAAGTTTCCCTCC	CATCGTGA ATATTGA AGGGT	n.a	Winter et al. 1999, Mol Gen Genet 262: 90-101
TA80	SSR	Cicer arietinum	-	(TTA)23	CGA ATTTTTACATCCGTAATG	AATCAATCCATTTTGCATTC	n.a	Winter et al. 1999, Mol Gen Genet 262: 90-101
TA89	SSR	Cicer arietinum	-	(TAA)2TAT(TAA)24	ATCCTTCACGCTTATTTAGTTTTTACA	CAAGTAAAAGA GTCACTAGA CCTCACA	n.a	Winter et al. 1999, Mol Gen Genet 262: 90-101
TA93	SSR	Cicer arietinum	-	(ATT)43	TTTCTCACACAAATAACAAATTAACTGA	TCAACATTAATTAACTACTATGA TCTGTCA	n.a	Winter et al. 1999, Mol Gen Genet 262: 90-101
TA103	SSR	Cicer arietinum	-	(ATT)31	TGA AATATCTAATGTTGCAATTAGGA C	TATGGA TCACATCAAAGA AATAAAAT	n.a	Winter et al. 1999, Mol Gen Genet 262: 90-101
TA103II	SSR	Cicer arietinum	-	(ATT)31	TCTGCAAAAACTATTACGTTAATACCA	TTGTGTGTAATGGA TTGA GTATCTCTT	n.a	Winter et al. 1999, Mol Gen Genet 262: 90-101
TA106	SSR	Cicer arietinum	-	(TAA)26	CGGA TGGA CTCAACTTTATC	TGTCTGCATGTTGA TCTGTT	n.a	Winter et al. 1999, Mol Gen Genet 262: 90-101
TA110	SSR	Cicer arietinum	-	(TTA)22	ACACTATAGGTATAGGCATTTAGGCAA	TTCTTTATAAATATCAGA CCGGA AAGA	n.a	Winter et al. 1999, Mol Gen Genet 262: 90-101
TA113	SSR	Cicer arietinum	-	(TAA)26	TCTGCAAAAACTATTACGTTAATACCA	TTGTGTGTAATGGA TTGA GTATCTCTT	n.a	Winter et al. 1999, Mol Gen Genet 262: 90-101
TA114	SSR	Cicer arietinum	-	(AAT)52	TCCATNTAGA GTAGGA TNTTNTTGGA	TGA TACATGA GTTATTCAAGA CCCTAA	n.a	Winter et al. 1999, Mol Gen Genet 262: 90-101
TA117	SSR	Cicer arietinum	-	(ATT)52	GA AAATCCCAAATTTTTCTTCTTCT	AACCTTATTTAAGA ATATGA GA AACACA	n.a	Winter et al. 1999, Mol Gen Genet 262: 90-101
TA118	SSR	Cicer arietinum	-	(TAA)45	ACAAGTCACATGTGTTCTCAATA	GGA AAGGTTAAGA AATTTTACAATAC	n.a	Winter et al. 1999, Mol Gen Genet 262: 90-101
TA120	SSR	Cicer arietinum	-	(TTA)5CTA(TTA)23	TTTAGA GA CTATTTAGGA TTGTCGT	GTTCCATTTTTCTTTCTTTCTTTAT	n.a	Winter et al. 1999, Mol Gen Genet 262: 90-101
TA122	SSR	Cicer arietinum	-	(TAA)28	AATGCTACAAATTATTAAAAACAGTC	AACTTTTAGTGTGCTGA CGA GT	n.a	Winter et al. 1999, Mol Gen Genet 262: 90-101
TA125	SSR	Cicer arietinum	-	(TAA)33	TTGA AATTGA ACTGTAACAGA ACATAAA	TAGA TAGGTGA TCACAAGA AGA GA ATG	n.a	Winter et al. 1999, Mol Gen Genet 262: 90-101
TA130	SSR	Cicer arietinum	-	(TAA)19	TCTTTCTTTGCTTCCAATGT	GTAAATCCCACGA GA AATCAA	n.a	Winter et al. 1999, Mol Gen Genet 262: 90-101
TA132	SSR	Cicer arietinum	-	(TAA)28	CGA ATAACTGA GA AAAAGA AATTAG	TTCTAAAACTTCCTTCTACCATTAG	n.a	Winter et al. 1999, Mol Gen Genet 262: 90-101
TA135	SSR	Cicer arietinum	-	(TAA)17	TGGTTGGA AATTGA TGTTTT	GTGGTGTGA GCATAATTCAA	n.a	Winter et al. 1999, Mol Gen Genet 262: 90-101
TA136	SSR	Cicer arietinum	-	(AAT)10	AGA TCATTGCAGA GA GTAATATTGGTT	TGCTGTGTGA CCTATACAATACAAAA	n.a	Winter et al. 1999, Mol Gen Genet 262: 90-101
TA142	SSR	Cicer arietinum	-	(TTA)15	TGTTAACATTCCCTAATATCAATAACTT	TTCCACAATGTTGTATGTTTTGTAAG	n.a	Winter et al. 1999, Mol Gen Genet 262: 90-101
TA144	SSR	Cicer arietinum	-	(TAA)27	TATTTTAATCCGGTGA ATATTACCTTT	GTGGA GTCACTATCAACAATCATACAT	n.a	Winter et al. 1999, Mol Gen Genet 262: 90-101
TA159	SSR	Cicer arietinum	-	(TAA)11(CAA)31(TAA)22	GCTTCTATATATTCAAACTGA GCA	AGTGGTTTTTGTATATCAGA TTTGT	n.a	Winter et al. 1999, Mol Gen Genet 262: 90-101
TA176	SSR	Cicer arietinum	-	(TAA)40(GA A)9	ATTTGGCTTAAACCCTCTTC	TTTATGCTTCCTCTTCTTCG	n.a	Winter et al. 1999, Mol Gen Genet 262: 90-101
TA179	SSR	Cicer arietinum	-	(TAA)40 (TAAA)8	CAGA AGA CGCAGTTTGA ATAACTT	CGA GA GA GA GA AAGGA AGA AGA G	n.a	Winter et al. 1999, Mol Gen Genet 262: 90-101
TA180	SSR	Cicer arietinum	-	(TAA)30	CATCGTGA ATATTGA AGGGT	CGGTAAATAAGTTTCCCTCC	n.a	Winter et al. 1999, Mol Gen Genet 262: 90-101
TA189	SSR	Cicer arietinum	-	No data	TATTTATTTGTGA GGA AAGTCCCA	TTCTATGTTGTGGGGCCATTATTATTAT	n.a	Winter et al. 1999, Mol Gen Genet 262: 90-101
TA196	SSR	Cicer arietinum	-	(TAA)19	TCTTTTTAAATTTCATTATGA AAATACAAATTATA	CCTCGGGA GA GGTAAATGTAATTTC	n.a	Winter et al. 1999, Mol Gen Genet 262: 90-101
TA200	SSR	Cicer arietinum	-	(TTA)37	TTTCTCCTCTACTATTATGA TCACCAG	TTGA GA GGGTTAGA ACTCATTATGTTT	n.a	Winter et al. 1999, Mol Gen Genet 262: 90-101
TA203	SSR	Cicer arietinum	-	(TAA)43	ATAAAGGTTTGA TCCCCATT	TGTGCATTCAGA TACATGCT	n.a	Winter et al. 1999, Mol Gen Genet 262: 90-101
TA206	SSR	Cicer arietinum	-	VERY COMPLEX,INCLUDES(TAA)25	GTCCCACTTCCACTTATAAAGGTT	TAACGTATCTTGCAGA TTTCAAATAAA	n.a	Winter et al. 1999, Mol Gen Genet 262: 90-101
TR1	SSR	Cicer arietinum	-	(TAA)31	CGTATGA TTTTGCCGTCTAT	ACCTCAAGTTCTCCGA AAGT	n.a	Winter et al. 1999, Mol Gen Genet 262: 90-101
TR11	SSR	Cicer arietinum	-	(TTA)29	GGA CCCATTACTTACACTTAGTTTT	TCTTATCTCTTATTTTGTCAATCAA	n.a	Winter et al. 1999, Mol Gen Genet 262: 90-101
TR20	SSR	Cicer arietinum	-	(TAA)18	ACCTGCTTGTTTAGCACAAT	CCGCATAGCAATTTATCTTC	n.a	Winter et al. 1999, Mol Gen Genet 262: 90-101
TR28	SSR	Cicer arietinum	-	(TTA)35	AGTGCCTCTCTTATAAATATCATTC	GA AGA AATTGA AGCAATAAAATCT	n.a	Winter et al. 1999, Mol Gen Genet 262: 90-101
TR29	SSR	Cicer arietinum	-	(TAA)8TAGTAATAG(TAA)32	GCCCACTGA AAAATAAAAAG	ATTTGA ACCTCAAGTTCTCG	n.a	Winter et al. 1999, Mol Gen Genet 262: 90-101
TR35	SSR	Cicer arietinum	-	(TTA)31	ACTTTGGTTTAACATTTTCGGTAGTTA	AGTATCAACGTCATGTGTAACTCGTAT	n.a	Winter et al. 1999, Mol Gen Genet 262: 90-101
TR42	SSR	Cicer arietinum	-	(TAA)57	TCTGTCATTCATAATGA TGTATTCT	CAACTCAACATGCTTTAATTGA T	n.a	Winter et al. 1999, Mol Gen Genet 262: 90-101
TR43	SSR	Cicer arietinum	-	(TAA)24	AGGA CGA AACTATTCAAGGTAAGTAGA	AATTGA GA TGGTATTAAATGGA TAACG	n.a	Winter et al. 1999, Mol Gen Genet 262: 90-101
TR56	SSR	Cicer arietinum	-	(TAA)21	TTGA TTCTCTCACGTGTAATTC	ATTTTGA TTACCGTTGTGGT	n.a	Winter et al. 1999, Mol Gen Genet 262: 90-101
TS5	SSR	Cicer arietinum	-	(TTA)35	GTTGA ATAGTACTTTCCCACTTGA GTC	TGA GA CTAAAAATCATATATTCCCCC	n.a	Winter et al. 1999, Mol Gen Genet 262: 90-101
TS36	SSR	Cicer arietinum	-	(TTA)3CTA(TTA)22	ACCCTTTCAAATTTTCAACCTA	ATTACATCTAAATAAAGA CCCGTTA	n.a	Winter et al. 1999, Mol Gen Genet 262: 90-101
TS54	SSR	Cicer arietinum	-	(TAA)3 TAG(TAA)32 (CAA)6	TACAAGTTAAAAATGA ATAAATATTAATA	GA AATTTAGA GA GTCAAGCTTTAC	n.a	Winter et al. 1999, Mol Gen Genet 262: 90-101
TS79	SSR	Cicer arietinum	-	(ATT)43	GCTCATGTGTTAAATGA AAAATCTAAA	ACGGCTCAAATACAATTGA TAAAA	n.a	Winter et al. 1999, Mol Gen Genet 262: 90-101
TS84	SSR	Cicer arietinum	-	(TTA)4 TGC(TTA)13 CTA(TTA)2 TTG(TTA)10	TTATAACAGCTTCCTTCTATTTGTTTTG	AAGGCAAAAGTTTTTATCCCTTAATAG	n.a	Winter et al. 1999, Mol Gen Genet 262: 90-101
TS104	SSR	Cicer arietinum	-	(ATT)40	TCAAGA TTGA TATTGA TTAGA TAAAAGC	CTTTATTTACCACTTGCACAACACTAA	n.a	Winter et al. 1999, Mol Gen Genet 262: 90-101
CaSTMS2	SSR	Cicer arietinum	-	(TAT)25	ATTTTACTTTACTACTTTTTTCCTTTC	AATAAATGGA GTGTAAATTTCATGTA	n.a	Winter et al. 1999, Mol Gen Genet 262: 90-101
CaSTMS5	SSR	Cicer arietinum	-	(GA )19	TACAAACTTTTAAGTTCATAAGTTTGA	AACTTCTCGA ATTAGTAAATTAAGTTG	n.a	Winter et al. 1999, Mol Gen Genet 262: 90-101
CaSTMS6	SSR	Cicer arietinum	-	(TC)14	TCTATCTTCCATTATTTCTTGTTAAGT	TAATTTACATTCTGA CTACTTAATCCA	n.a	Winter et al. 1999, Mol Gen Genet 262: 90-101
CaSTMS8	SSR	Cicer arietinum	-	(GT)10	GGA CTAGA GGCAGA AGCT	AGCATACAAATAAATAATAATGCATG	n.a	Winter et al. 1999, Mol Gen Genet 262: 90-101
CaSTMS9	SSR	Cicer arietinum	-	(TC)6 A(TC)13	CTTCTATATACATAGTCCTACCTACAC	ACCTCATAAAGCTGTTAAAG	n.a	Winter et al. 1999, Mol Gen Genet 262: 90-101
CaSTMS10	SSR	Cicer arietinum	-	(AG)32	ATAACAAAAAGA TATCTCATCGA CTA	AACAATATACAATAAATAACCAAGT	n.a	Winter et al. 1999, Mol Gen Genet 262: 90-101
CaSTMS11	SSR	Cicer arietinum	-	(GA )20	GTATCTACTTGTAATATTCTCTTCTCT	ATATCATAAACCCCCCAC	n.a	Winter et al. 1999, Mol Gen Genet 262: 90-101
CaSTMS13	SSR	Cicer arietinum	-	(GA A)9	TATGTTAAAAGA GA AAGA AGA AGTGA T	TTTTATTAGTTGTCGA AATGTATATCA	n.a	Winter et al. 1999, Mol Gen Genet 262: 90-101
CaSTMS20	SSR	Cicer arietinum	-	(CAA)7	CTTNTCGTCATCATCGTTTTG	CACCCTACTTTTTTCCACCAC	n.a	Winter et al. 1999, Mol Gen Genet 262: 90-101
CaSTMS21	SSR	Cicer arietinum	-	(CT)9 ATCT(CTTT)2 (CT)4	CTACAGTCTTTTGTTCTTCTAGCTT	ATATTTTTTAAGA GGCTTTTGGTAG	n.a	Winter et al. 1999, Mol Gen Genet 262: 90-101
CaSTMS22	SSR	Cicer arietinum	-	(CT)23	CTCTTCCTCCTCGA GA TC	ATAGA TACAATACTCTGTGA GTTGG	n.a	Winter et al. 1999, Mol Gen Genet 262: 90-101
CaSTMS23	SSR	Cicer arietinum	-	(GT)12	GA TGA AGA TAAAAGCATAATTAAGG	TTTCTTCTTCTATGA TACACACACT	n.a	Winter et al. 1999, Mol Gen Genet 262: 90-101
CaSTMS24	SSR	Cicer arietinum	-	(AG)12 GG(AG)3	AAAGA CAGGTTTTAATCCAAAA	CTAATCTTTCTTCTTCTTTTGTCAT	n.a	Winter et al. 1999, Mol Gen Genet 262: 90-101
CaSTMS25	SSR	Cicer arietinum	-	(CT)19	TACACTACTGCTATTGA TATGTGGT	GA CAATGCCTTTTTCCTT	n.a	Winter et al. 1999, Mol Gen Genet 262: 90-101
GA2	SSR	Cicer arietinum	-	(CT)11	TGCATTGGA AATACAGCATGA	AATTTTGGTTCGCCACAAAC	n.a	Winter et al. 1999, Mol Gen Genet 262: 90-101
GA4	SSR	Cicer arietinum	-	(GA )9	TTGCGTGTCAATCTCATTGG	TCAACACCCCTAACTCGGA C	n.a	Winter et al. 1999, Mol Gen Genet 262: 90-101
GA6	SSR	Cicer arietinum	-	(GA )23	ATTTTTCTCCGGTGTTGCAC	AAACGA CAGA GA GTGGCGA T	n.a	Winter et al. 1999, Mol Gen Genet 262: 90-101
GA9	SSR	Cicer arietinum	-	(CT)17	GA ACGGA TTGGA TGA AGCAT	GTGCAAACAACCCTTTTTGG	n.a	Winter et al. 1999, Mol Gen Genet 262: 90-101
GA11	SSR	Cicer arietinum	-	(CT)21	GTTGA GCAACAAAGCCACAA	TTCTTGTCTGGTTGTGTGA GC	n.a	Winter et al. 1999, Mol Gen Genet 262: 90-101
GA13	SSR	Cicer arietinum	-	(CT)16 (CA)11	GGGCTCATTTACAGGTTACA	TCAAAGA TAATATAAAAGGA TGA A	n.a	Winter et al. 1999, Mol Gen Genet 262: 90-101
GA16	SSR	Cicer arietinum	-	(GA )22	CACCTCGTACCATGGTTTCTG	TAAATTTCATCCTCTCCGGC	n.a	Winter et al. 1999, Mol Gen Genet 262: 90-101
GA20	SSR	Cicer arietinum	-	(CT)23	TATGCACCACACCTCGTACC	TGA CGGA ATTCGTGA TGTGT	n.a	Winter et al. 1999, Mol Gen Genet 262: 90-101
GA21	SSR	Cicer arietinum	-	(CT)14	CCCCAGGTGA ATTCCTCATA	CTCAACCTTTGTTCAGCAACAC	n.a	Winter et al. 1999, Mol Gen Genet 262: 90-101
GA22	SSR	Cicer arietinum	-	(CT)10	ATGA GTATCAAGCCAACCTGA	GTCCCAACAATTTCTTACATGC	n.a	Winter et al. 1999, Mol Gen Genet 262: 90-101
GA24	SSR	Cicer arietinum	-	(GA )19	TTGCCAAAACCAATAACTCTG	TCCCTTTTACACAAGGCCAG	n.a	Winter et al. 1999, Mol Gen Genet 262: 90-101
GA26	SSR	Cicer arietinum	-	(CT)28	GA TGCTCAAGA CATCTGCCA	TCATACTCAACAAATTCATTTCCC	n.a	Winter et al. 1999, Mol Gen Genet 262: 90-101
GA34	SSR	Cicer arietinum	-	(CT)11	CCTTTGCATGTATGTGGCAT	CCGTTTATAAAGGA TGTAZGA GA C	n.a	Winter et al. 1999, Mol Gen Genet 262: 90-101
GA105	SSR	Cicer arietinum	-	(GA AAAGA AA)2 (GA )9	TGA GGA AACACAAAACGA CG	ATGCCAGGA TTAACAGCACC	n.a	Winter et al. 1999, Mol Gen Genet 262: 90-101
GA108	SSR	Cicer arietinum	-	(GA )15	GTTTGTGA TGGA GGA AGCGT	GCCGCATAGCATTGGTAAGT	n.a	Winter et al. 1999, Mol Gen Genet 262: 90-101
GA117	SSR	Cicer arietinum	-	(GA )21	TTATGGGGGA TAGCAAACGA	TCATGGTTCTTGGTCTGGCT	n.a	Winter et al. 1999, Mol Gen Genet 262: 90-101
GA119	SSR	Cicer arietinum	-	(GA )7 GA AA(GA )5 (GA AA)2(GA )28	TGA ACAAAGA AAAACCCGTTC	TGGCAATTTGTCTGA GA TGC	n.a	Winter et al. 1999, Mol Gen Genet 262: 90-101
GA129a	SSR	Cicer arietinum	-	(GA )14	GGA CATGGTGCTTCGA AAAT	CCCAACACCCTCACTTCATC	n.a	Winter et al. 1999, Mol Gen Genet 262: 90-101
GAA39	SSR	Cicer arietinum	-	(GA A)10	GCATTGCGA ACAAGTGTTAGA T	TTCCTTGA AGA TGA TGA GA AATACA	n.a	Winter et al. 1999, Mol Gen Genet 262: 90-101
GAA41	SSR	Cicer arietinum	-	(GA A)10	TATTCCATCATGCCAGCAAA	ATAGGGCAGA AACTGGA GCA	n.a	Winter et al. 1999, Mol Gen Genet 262: 90-101
GAA42	SSR	Cicer arietinum	-	(GA A)8	CGCTTCAGTGTAGA TATTATTCAAACA	TCTCTCTTTCTCTTCAACACGC	n.a	Winter et al. 1999, Mol Gen Genet 262: 90-101
GAA44	SSR	Cicer arietinum	-	(CTT)	AGCAAGCCCATGA TTTTCTC	ATGA CATTCCAATCGGCTTC	n.a	Winter et al. 1999, Mol Gen Genet 262: 90-101
GAA45	SSR	Cicer arietinum	-	(GA A)9	TTGGGA TCCATTTCATCCAT	GCCTGGA AGTCACACACTTG	n.a	Winter et al. 1999, Mol Gen Genet 262: 90-101
GAA46	SSR	Cicer arietinum	-	(GA A)3(A)3(GA A)8	TCTCCTGTGA ATGA ACCGA A	CTGA GCAACAAAATCAGCCA	n.a	Winter et al. 1999, Mol Gen Genet 262: 90-101
GAA47	SSR	Cicer arietinum	-	(GA A)11	CACTCCTCATGCCAACTCCT	AAAATGGA ATAGTCGTATGGGG	n.a	Winter et al. 1999, Mol Gen Genet 262: 90-101
GAA54	SSR	Cicer arietinum	-	(GA A)6	TGGA CGA GGA ATAAAGA GA GA A	TGGA GGCAGTTCACAGTTTG	n.a	Winter et al. 1999, Mol Gen Genet 262: 90-101
TAA169	SSR	Cicer arietinum	-	(TAA)28	CTCAACTTTTCATCTCTTCCACTACTC	CTATATTACTTCCAATTTTACCCTTCG	n.a	Winter et al. 1999, Mol Gen Genet 262: 90-101
TAA170	SSR	Cicer arietinum	-	(TTA)33	TATAGA GTGA GA AGA AGCAAAGA GGA G	TATTTGCATCAATGTTCTGTAGTGTTT	n.a	Winter et al. 1999, Mol Gen Genet 262: 90-101
NCPGR107	SSR	Cicer arietinum	EU877274	(CT)22	AAACTCAATATTGCCCTTCA	CCATAACTGGATTGAGCTTT	244	Gaur et al. 2011, BMC Genomics 12:117
NCPGR109	SSR	Cicer arietinum	EU877276	(CT)12cccc(CT)10	TAGCTCAAAGAGATAACCCG	AAAACAAATCACCTACCCCT	285	Gaur et al. 2011, BMC Genomics 12:117
NCPGR111	SSR	Cicer arietinum	EU877278	(CT)22	AATAACTCCATTTGGCTTGA	GCGGTAATTACACAATACAGG	247	Gaur et al. 2011, BMC Genomics 12:117
NCPGR117	SSR	Cicer arietinum	EU877284	(CT)23	GAACTTCTTCAATCTCACGG	CTAGCACGATGAAAGGATTC	199	Gaur et al. 2011, BMC Genomics 12:117
NCPGR118	SSR	Cicer arietinum	EU877285	(GT)12(GA)18	GAGTCGATTTCGTGTTGATT	ACGTGAAATTCCACCACTAC	224	Gaur et al. 2011, BMC Genomics 12:117
NCPGR122	SSR	Cicer arietinum	EU877289	(GA)15g(GA)2(GA)8aa(GA)5	TGTTCTTTGGCTTGATTTCT	TTGTGAGGATAAGAACGACC	289	Gaur et al. 2011, BMC Genomics 12:117
NCPGR123	SSR	Cicer arietinum	EU877290	(CT)25	CTCTGCAGACTGAGGGTAAG	TCTGGAGGAGAAGAGACAAA	273	Gaur et al. 2011, BMC Genomics 12:117
NCPGR124	SSR	Cicer arietinum	EU877291	(CT)20	TTTGTAACTGATGAGTCCGC	ACTACAAGTTTGGACGAAGG	140	Gaur et al. 2011, BMC Genomics 12:117
NCPGR125	SSR	Cicer arietinum	EU877292	(CT)25	CGGTTTTGTGTATGGTGAGT	GCATACCATTGTCAACCATT	169	Gaur et al. 2011, BMC Genomics 12:117
NCPGR127	SSR	Cicer arietinum	EU877294	(GA)18	CATAATGCAAGGGCAATTAG	CTCTTATCTTCATGTTGCCG	279	Gaur et al. 2011, BMC Genomics 12:117
NCPGR130	SSR	Cicer arietinum	EU877297	(CT)24tt(CT)2	GATACTGGTGGAAAAATGGA	CAAGCTCTTTCAGAATTTGC	245	Gaur et al. 2011, BMC Genomics 12:117
NCPGR136	SSR	Cicer arietinum	EU877303	(GT)7gc(GT)ac (GT)gc(GT)gg(GT)10	GGACTGAGTGAGTTCGTCTT	GTATCCTCGGTTTCCCTATC	132	Gaur et al. 2011, BMC Genomics 12:117
NCPGR139	SSR	Cicer arietinum	EU877306	(GA)40	TGGGTCTTATTGGGTTTGAT	CATGCATTTAGGATGAACCA	245	Gaur et al. 2011, BMC Genomics 12:117
NCPGR140	SSR	Cicer arietinum	EU877307	(GT)14gc(GT)gc(GT)gc (GT)10	ATTGGTTTGAGAAGTGATGG	TTTTATTTCTCACCCACCAG	264	Gaur et al. 2011, BMC Genomics 12:117
NCPGR141	SSR	Cicer arietinum	EU877308	(GA)8aa(GA)13aa(GA)9	ACTCAAAAGACAGCAAAGCA	AGCTTAGAGCACTCACATGC	211	Gaur et al. 2011, BMC Genomics 12:117
NCPGR144	SSR	Cicer arietinum	EU877311	(GT)5g(GT)5(GA)7	TCTGAACAAGGTTTTCCTCA	TTCATTTGTCCATCAACCTC	252	Gaur et al. 2011, BMC Genomics 12:117
NCPGR145	SSR	Cicer arietinum	EU877312	(CT)5(CACT)2(CT)10ca(CT)4N6(CT)4gtca (CT)11	CCATATGAAGATATTGTGGCA	ATCATGGCAAGAGGTAGGTC	316	Gaur et al. 2011, BMC Genomics 12:117
NCPGR146	SSR	Cicer arietinum	EU877313	(CT)18(CA)12	AACGTGAAATTCCACCACTA	GAGTCGATTTCGTGTTGATT	225	Gaur et al. 2011, BMC Genomics 12:117
NCPGR147	SSR	Cicer arietinum	EU877314	(CT)24(CA)15	TGTATGAAAACACTTTGACTCATT	CGATGATATTCTCAGCGAAC	219	Gaur et al. 2011, BMC Genomics 12:117
NCPGR148	SSR	Cicer arietinum	EU877315	(GA)12N5(GA)9	ACACAAGCCTATGCAATGA	GCTTGAGTTTATGCTTCTGG	285	Gaur et al. 2011, BMC Genomics 12:117
NCPGR149	SSR	Cicer arietinum	EU877316	(GA)27	TTAAAAATTCAGGGGGCTCA	AACTCACTACCCCTAGTAGCAAA	202	Gaur et al. 2011, BMC Genomics 12:117
NCPGR150	SSR	Cicer arietinum	EU877317	(AT)5(GT)16	GGACCCGACAACACTACTAA	GGGTTAAAGATGTGCCATAG	287	Gaur et al. 2011, BMC Genomics 12:117
NCPGR155	SSR	Cicer arietinum	EU877322	(GA)18	GGGAAAAATAATGAGGAGGA	TGGCTCACAATTTTCTCTCT	281	Gaur et al. 2011, BMC Genomics 12:117
NCPGR157	SSR	Cicer arietinum	EU877324	(CA)16(TA)3	TCCGTAACAGTGATGAACAA	TGGGATTACACTGGATAAGG	203	Gaur et al. 2011, BMC Genomics 12:117
NCPGR158	SSR	Cicer arietinum	EU877325	(CT)3tc(CT)14N3(CT)3t(CT)8	TAAAGCTGGAAACTCGAAAG	TAACCTTCCAATACCGAAGA	179	Gaur et al. 2011, BMC Genomics 12:117
NCPGR164	SSR	Cicer arietinum	EU877331	(CT)6ca(CT)14	CCATAACCATAACCCTTTCA	TCTTCTCCTAAGTTGATGGG	211	Gaur et al. 2011, BMC Genomics 12:117
NCPGR165	SSR	Cicer arietinum	EU877332	(GA)15	TCAGAAGAAAACGAAAGAGC	CAGCAACCTTAATTGGACAC	233	Gaur et al. 2011, BMC Genomics 12:117
NCPGR169	SSR	Cicer arietinum	EU877336	(CT)5(CACT)2(CT)10ca(CT)4N6(CT)4gtca (CT)11	CCTCCTTCTTGCTTACAAAG	CATGACAATAATGGTGAACG	256	Gaur et al. 2011, BMC Genomics 12:117
NCPGR170	SSR	Cicer arietinum	EU877337	(CT)18(CA)12	ACGTGAAATTCCACCACTAC	GAGTCGATTTCGTGTTGATT	224	Gaur et al. 2011, BMC Genomics 12:117
NCPGR171	SSR	Cicer arietinum	EU877338	(GA)30	AAAGACAGCAAAGCAAAGAG	AAAACACCATAAATTCCACG	205	Gaur et al. 2011, BMC Genomics 12:117
NCPGR172	SSR	Cicer arietinum	EU877339	(AC)14	TTGGTTGGGATTGTTACTTT	TCGCATTCCTAGACAATACA	300	Gaur et al. 2011, BMC Genomics 12:117
NCPGR174	SSR	Cicer arietinum	EU877341	(CA)11(TA)4	TGAGGGGTTGAGTGAATATC	GTTGGAAATAGTGTCACCGT	170	Gaur et al. 2011, BMC Genomics 12:117
NCPGR176	SSR	Cicer arietinum	EU877343	(AT)6(GT)16	TTGAAAGGTGATGTGGAAAC	GGCAGTAAGGAGAAGAAGGA	234	Gaur et al. 2011, BMC Genomics 12:117
NCPGR177	SSR	Cicer arietinum	EU877344	(GA)19	GGGGAAAAATAATGAGGAGG	GGCACCCAATTTTCTCTTAC	253	Gaur et al. 2011, BMC Genomics 12:117
NCPGR180	SSR	Cicer arietinum	EU877347	(CA)4a(CA)10(TA)4	TCCGTAACAGTGATGAACAA	TGGGATTACACTGGATAAGG	283	Gaur et al. 2011, BMC Genomics 12:117
NCPGR184	SSR	Cicer arietinum	EU877351	(AT)6(GT)16	TCACTGTGAAAATAGGAAATTTTA	CAGTGATGAAGCTGTTGTTG	252	Gaur et al. 2011, BMC Genomics 12:117
NCPGR187	SSR	Cicer arietinum	EU877354	(CT)9atc(CT)13	CCTTCACTGTCGGTTATGAT	TAACACAAGCCTATGCAATG	152	Gaur et al. 2011, BMC Genomics 12:117
NCPGR189	SSR	Cicer arietinum	EU877356	(CT)9;(CT)5 (CACT)2(CT)10 ca(CT)4N6 (CT)4 gtca (CT)11	TGGCACAATGTATGTATTGAA	ATGGCAAGAGGTAGGTCATA	297	Gaur et al. 2011, BMC Genomics 12:117
NCPGR190	SSR	Cicer arietinum	EU877357	(AT)7(GT)13	CCTTAGTGTATAAACCCGAAAC	GACCTGCTTGAGTTAGACCA	289	Gaur et al. 2011, BMC Genomics 12:117
NCPGR191	SSR	Cicer arietinum	EU877358	(TA)4(TG)13	TGGAATTAGTTGATGTGACAATGAG	ATTTCCCGCGTCTTTGAGAT	221	Gaur et al. 2011, BMC Genomics 12:117
NCPGR192	SSR	Cicer arietinum	EU877359	(TA)3(TG)12tt(TG)2	TGGGATTACACTGGATAAGG	TCCGTAACAGTGATGAACAA	203	Gaur et al. 2011, BMC Genomics 12:117
NCPGR194	SSR	Cicer arietinum	EU877361	(TG)6g(TG)5(AG)7	AGCCAAAAATCGACATAGAA	ATTTCATTTGTCCATCAACC	190	Gaur et al. 2011, BMC Genomics 12:117
NCPGR196	SSR	Cicer arietinum	EU877363	(CT)17	TTGGGTCATTACCTTCATCT	CTCATCCTTGAGAGAAATCG	226	Gaur et al. 2011, BMC Genomics 12:117
NCPGR200	SSR	Cicer arietinum	EU877367	(GA)24	TTCACACAACAACCTTTTCA	GGTGAGTTTCTTTTTCCCTT	250	Gaur et al. 2011, BMC Genomics 12:117
NCPGR201	SSR	Cicer arietinum	EU877368	(CT)13(CA)12	TATGCAAGCAATCCTTTAGC	TCTTTTGGAAACTAAGCCCT	269	Gaur et al. 2011, BMC Genomics 12:117
NCPGR202	SSR	Cicer arietinum	EU877369	(CT)25	AGGCCTTTTCCTTTTTACCT	GGAAAAATTCCCGATCATAC	259	Gaur et al. 2011, BMC Genomics 12:117
NCPGR203	SSR	Cicer arietinum	EU877370	(GA)31	GAAGAGTTCTGTTGCGGTAG	ATTGGTAATGGCTCAACATC	157	Gaur et al. 2011, BMC Genomics 12:117
NCPGR206	SSR	Cicer arietinum	EU877373	(GA)3ta(GA)7aa(GA)8	AACAACACTGGGTGAGAGAT	GATCCACATGCTACCATACC	252	Gaur et al. 2011, BMC Genomics 12:117
NCPGR207	SSR	Cicer arietinum	EU877374	(CA)10(CT)8	AGACAGGAGAAATGCTGTGG	GCAATGGATGAATGAAAAGG	281	Gaur et al. 2011, BMC Genomics 12:117
NCPGR208	SSR	Cicer arietinum	EU877375	(CT)24	AGCAAATATTTTGACCTTACACT	ACAGTTAAAAATTCAGGGGG	178	Gaur et al. 2011, BMC Genomics 12:117
NCPGR209	SSR	Cicer arietinum	EU877376	(GT)3gg(GT)5gg(GT)2(GA)7	ATTGTTTGTTGGAGTGATGG	CACGGTTTCATTGTCTTGTT	161	Gaur et al. 2011, BMC Genomics 12:117
NCPGR213	SSR	Cicer arietinum	EU877380	(CT)3(CA)12	TTCATGGATGTAATTCTCCC	CCCCACTATTTTCCACATAA	220	Gaur et al. 2011, BMC Genomics 12:117
NCPGR214	SSR	Cicer arietinum	EU877381	(CA)14(TA)5	ATTTCCCGTGTCTTTGAGAT	GGAATTAGTTGATGTGACAATG	225	Gaur et al. 2011, BMC Genomics 12:117
NCPGR220	SSR	Cicer arietinum	EU877387	(GT)13(GA)4	ACTTCTCTACTCAGCCCCTT	GCCCCTATCTTTCAGACTTT	255	Gaur et al. 2011, BMC Genomics 12:117
NCPGR222	SSR	Cicer arietinum	EU877389	(CT)22	TGGTCTTGATTCTTGTCTGG	GAGCAACAAAGCCACAAATA	165	Gaur et al. 2011, BMC Genomics 12:117
NCPGR224	SSR	Cicer arietinum	EU877391	(AT)6(GT)14	TGGAATTAGTTGATGTGACAA	ATTTCCCGTGTCTTTGAGAT	225	Gaur et al. 2011, BMC Genomics 12:117
NCPGR225	SSR	Cicer arietinum	EU877392	(CA)3a(CA)12(TA)3	TCCGTAACAGTGATGAACAA	TGGGATTACACTGGATAAGG	203	Gaur et al. 2011, BMC Genomics 12:117
NCPGR226	SSR	Cicer arietinum	EU877393	(CT)17	GACTGCATGTTTTCTTCTCG	ACCACTTCAAAGCCTATTCA	205	Gaur et al. 2011, BMC Genomics 12:117
NCPGR229	SSR	Cicer arietinum	EU877396	(GA)3ta(GA)15	CAAATTTTGCGCTGTTGTAG	ACACCTCATCTCCCTTTGAA	158	Gaur et al. 2011, BMC Genomics 12:117
NCPGR232	SSR	Cicer arietinum	EU877399	(GA)34	GGACCGAATGTCCATAAATC	TCTTTTAGGACCCAATGGAG	265	Gaur et al. 2011, BMC Genomics 12:117
NCPGR233	SSR	Cicer arietinum	EU877400	(CA)17(TA)5	GTTTTTGCGAGGCAGTAAGG	TGAAAGGTGATGTGGAAACG	243	Gaur et al. 2011, BMC Genomics 12:117
NCPGR234	SSR	Cicer arietinum	EU877401	(GA)26	TTAAAAATTCAGGGGGCTCA	CCCCTAGTAGCAAATATTTTGACC	188	Gaur et al. 2011, BMC Genomics 12:117
NCPGR238	SSR	Cicer arietinum	EU877405	(GA)3a(GA)18	GTCCGTGACATTGACACTTT	CATAGTTGGATTGCCTCTCA	273	Gaur et al. 2011, BMC Genomics 12:117
NCPGR240	SSR	Cicer arietinum	EU877407	(GA)17	AAGGGGTGAGTTTTTGAGTT	CCCCTTAATTTCTTTCTCCA	238	Gaur et al. 2011, BMC Genomics 12:117
NCPGR242	SSR	Cicer arietinum	EU877409	(CT)11(CA)12	TCGTCATATCCACCCGATAA	TGGATAATGGTGCGAAAGAA	145	Gaur et al. 2011, BMC Genomics 12:117
NCPGR247	SSR	Cicer arietinum	EU877414	(GT)12	CAATGATTGGTTCTCTCCTC	GGTTTGACTAAAATATGGCG	105	Gaur et al. 2011, BMC Genomics 12:117
NCPGR249	SSR	Cicer arietinum	EU877416	(CA)5a(CG)3(CA)10	CTCTTCGATTCGGATAGGTT	TGTTTTCAGCTAAATTTCACG	231	Gaur et al. 2011, BMC Genomics 12:117
NCPGR251	SSR	Cicer arietinum	EU877418	(CA)13	AATGGGTTAATTTGACTTGC	TTAATGGCCACCATAATCTT	282	Gaur et al. 2011, BMC Genomics 12:117
NCPGR255	SSR	Cicer arietinum	EU877422	(GT)12	TCAGTGGTATTGAGACATCG	CCATCTTCAAAAGTGAACCT	258	Gaur et al. 2011, BMC Genomics 12:117
NCPGR256	SSR	Cicer arietinum	EU877423	(CA)12	AATGGGTTAATTTGACTTGC	TTAATGGCCACCATAATCTT	280	Gaur et al. 2011, BMC Genomics 12:117
NCPGR265	SSR	Cicer arietinum	EU877432	(GT)11(CT)2	GTGTTTGTTGCTCTGTCTGA	CACCCACACACATACACAGT	195	Gaur et al. 2011, BMC Genomics 12:117
NCPGR266	SSR	Cicer arietinum	EU877433	(CA)12	TGTGAAAACTGATGAGGACA	GTGTGTTGTCGTTTGTCTTG	195	Gaur et al. 2011, BMC Genomics 12:117
NCPGR267	SSR	Cicer arietinum	EU877434	(TA)2(CA)13	ATTAACTGTGCTGGAGGAAA	TATAGCCATAAGGGCAACAT	279	Gaur et al. 2011, BMC Genomics 12:117
NCPGR273	SSR	Cicer arietinum	EU877440	(CA)11	CCATCTTCAAAAGTGAACCT	TCAGTGGTATTGAGACATCG	273	Gaur et al. 2011, BMC Genomics 12:117
NCPGR274	SSR	Cicer arietinum	EU877441	(GT)12	GTGTGTTGTCGTTTGTCTTG	TTTTGAAGAGCAATCAATCC	268	Gaur et al. 2011, BMC Genomics 12:117
NCPGR276	SSR	Cicer arietinum	EU877443	(CA)a(CA)9	CTGCAAAATCGAAGGGAGGT	GCATGCGTCTTTCTCTCTTT	257	Gaur et al. 2011, BMC Genomics 12:117
NCPGR278	SSR	Cicer arietinum	EU877445	(GT)5g(GT)3gc(GT)2	TGAGACATCGACTATTGGACA	GACCATCTTCAAAAGTGAACC	250	Gaur et al. 2011, BMC Genomics 12:117
NCPGR280	SSR	Cicer arietinum	EU877447	(GT)13	GCAATGATTGGTTCTCTCCTT	TTTGGGTTTTCTAGCTCCTT	207	Gaur et al. 2011, BMC Genomics 12:117
NCPGR281	SSR	Cicer arietinum	EU877448	(GT)9	GCAATGATTGGTTCTCTCCT	GTGGAATTCTTTAGGGTTTGAC	114	Gaur et al. 2011, BMC Genomics 12:117
ICCeM0003	SSR	Cicer arietinum	-	(AT)25	AGACACACACACTTGGGGTAAA	CAAATCCCAGTCCTAAAGGAAA	244	Varshney et al. 2009, BMC Genomics 10:523
ICCeM0004	SSR	Cicer arietinum	-	(TC)12	TTTCGTGCCCTCTCTCTCTC	ACGAGATGTTGTTGACTGCG	116	Varshney et al. 2009, BMC Genomics 10:523
ICCeM0005	SSR	Cicer arietinum	-	(AAATGA)5	CTGCGCAGTCAACAACATCT	AGGAGCTCAGAGCGAGTGAG	193	Varshney et al. 2009, BMC Genomics 10:523
ICCeM0006	SSR	Cicer arietinum	-	(TTC)6	GCAAGATTAGCCTTAGCTGCTC	TCGTGAATTGAATTGGGGTT	212	Varshney et al. 2009, BMC Genomics 10:523
ICCeM0007	SSR	Cicer arietinum	-	(CT)9aacttctttctctctctaactcccaggcccaacaacaagcccag(A)10	AACCTCAAAACCACACCCCT	TTCGGGAACCTTGAATTCTG	207	Varshney et al. 2009, BMC Genomics 10:523
ICCeM0010	SSR	Cicer arietinum	-	(TGA)11	CCGCAGAGTCAGCTATTTCC	CGACTATCGCTGGACGTTTT	255	Varshney et al. 2009, BMC Genomics 10:523
ICCeM0011	SSR	Cicer arietinum	-	(AG)19	CACTCTGCAGGCACTCTTTG	CACGTTCATTTCTTCACCCC	215	Varshney et al. 2009, BMC Genomics 10:523
ICCeM0013	SSR	Cicer arietinum	-	(GAA)6(A)14*	TGTGTCAGCAACTGGAGGAG	GCCTTCTACACAACGGCTTC	162	Varshney et al. 2009, BMC Genomics 10:523
ICCeM0015	SSR	Cicer arietinum	-	(AAT)9	CCCCTTGTTGACGAATCACT	AAATCAGCTTCCCCAATCCT	182	Varshney et al. 2009, BMC Genomics 10:523
ICCeM0018	SSR	Cicer arietinum	-	(GCTCCT)5	CACTCGAAAAGCCCAAAGAG	GTGGTAGCCCAAAAGGAACA	246	Varshney et al. 2009, BMC Genomics 10:523
ICCeM0026	SSR	Cicer arietinum	-	(AT)10	TGTGGAACTCCATACCCAAAG	TGACATGAAACCAAAGCATCA	174	Varshney et al. 2009, BMC Genomics 10:523
ICCeM0028	SSR	Cicer arietinum	-	(TTTAT)7	ATTACCAGGCACTCCACCTG	GGAGAGATCAAGCTCCCAAC	275	Varshney et al. 2009, BMC Genomics 10:523
ICCeM0029	SSR	Cicer arietinum	-	(CAC)6(CTC)6	AACCCTCACCATGACCAGAG	GCTCTGAAGCAGGCTCGTAT	153	Varshney et al. 2009, BMC Genomics 10:523
ICCeM0032	SSR	Cicer arietinum	-	(TA)10	CACAGCTCACTCTTCCACCA	TTCCCAACAACAAAATGAACA	215	Varshney et al. 2009, BMC Genomics 10:523
ICCeM0033	SSR	Cicer arietinum	-	(CT)16	AGCGTGTTCCATTCTGCTCT	TAGGACAATTCGAGGGTTCG	162	Varshney et al. 2009, BMC Genomics 10:523
ICCeM0034	SSR	Cicer arietinum	-	(GA)10	TCAATCAATCAATAGCCAGCA	GAAGCAAACACCCAAAGGAG	124	Varshney et al. 2009, BMC Genomics 10:523
ICCeM0035	SSR	Cicer arietinum	-	(CT)16	AAAAACCCTAACCCCGTGTC	CAACGAGTTCTCCGTCAACA	181	Varshney et al. 2009, BMC Genomics 10:523
ICCeM0037	SSR	Cicer arietinum	-	(AG)12	GACATTTGAGCACCTTGATGTT	CAAGCTTCTGCTTCTGCTCA	171	Varshney et al. 2009, BMC Genomics 10:523
ICCeM0038	SSR	Cicer arietinum	-	(AACA)6	TTGCCTACAATTTGGAAACCT	ACATGTCATTTTGTTCCCCC	122	Varshney et al. 2009, BMC Genomics 10:523
ICCeM0039	SSR	Cicer arietinum	-	(GAAAGT)5	GAATCCTGTTATGGCGGAGA	GGCGGTGATGATGAAGAAGT	252	Varshney et al. 2009, BMC Genomics 10:523
ICCeM0041	SSR	Cicer arietinum	-	(AAGTA)6	AATGTCAACGGTGAAGGTCA	TGTTCAATTTGCATTACACTTTCA	229	Varshney et al. 2009, BMC Genomics 10:523
ICCeM0042	SSR	Cicer arietinum	-	(TTAA)5	AAGCCAATTGTGAATCGACAT	TGACATTGTTGCTTTCTCATCA	108	Varshney et al. 2009, BMC Genomics 10:523
ICCeM0046	SSR	Cicer arietinum	-	(TC)9	TCTACGCCTATGGCTTCTCC	CAACGCTCATTCCATTTCCT	235	Varshney et al. 2009, BMC Genomics 10:523
ICCeM0048	SSR	Cicer arietinum	-	(AG)15	TTTCAATACCAATTCTTATTCTCAAG	TGCTGCTGATGTTCAAAACC	134	Varshney et al. 2009, BMC Genomics 10:523
ICCeM0050	SSR	Cicer arietinum	-	(TC)11	GCGAATCAATGTTCACAAGC	GAGGGAACACCAACTCCAAA	198	Varshney et al. 2009, BMC Genomics 10:523
ICCeM0051	SSR	Cicer arietinum	-	(TC)18	CGTTGGCAGTTCCGTTCTAT	CTCCGCCATCATCATTTCTT	275	Varshney et al. 2009, BMC Genomics 10:523
ICCeM0053	SSR	Cicer arietinum	-	(TTTTA)5	TGGTGCACCTCAGGATAACA	TGCAATCCAAAGCAGACAAG	208	Varshney et al. 2009, BMC Genomics 10:523
ICCeM0054	SSR	Cicer arietinum	-	(TC)22	TTCCGTTTTCAAACCCAAAC	AACAGAGAGCTCCGAATCCA	156	Varshney et al. 2009, BMC Genomics 10:523
ICCeM0055	SSR	Cicer arietinum	-	(TC)8ta(TC)20	GTGTGTGCAGCTGAAAAGGA	AAGAGATGCGCCCATTGTAG	177	Varshney et al. 2009, BMC Genomics 10:523
ICCeM0058	SSR	Cicer arietinum	-	(AT)16	AAACAAATGAATCAAATGGATAAACA	GTTGGAAAGGGTTTTGGGAT	267	Varshney et al. 2009, BMC Genomics 10:523
ICCeM0075	SSR	Cicer arietinum	-	(GAT)17	AAGCGTCAGCACTTGCATTA	TGGAAAGGAAGAGAGCAACAA	228	Varshney et al. 2009, BMC Genomics 10:523
ICCeM0076	SSR	Cicer arietinum	-	(TC)13	GGACCTTCATCACAATCCCTT	CCGTTTCCTCTGTGTCCAAT	241	Varshney et al. 2009, BMC Genomics 10:523
ICCeM0077	SSR	Cicer arietinum	-	(TGA)11	TTTCCAGTTGTCAGCCTGTG	CGACTATCGCTGGACGTTTT	240	Varshney et al. 2009, BMC Genomics 10:523
NCPGR21	SSR	Cicer arietinum	AY446327	(CT)15	TCTACCTCGTTTTTCGTGCC	TTGCTCCTTCAACAAAACCC	n.a	Sethy et al. 2006, Theor Appl Genet. 112:1416-28
NCPGR27	SSR	Cicer arietinum	AY446329	(CA)12	ACCCCATTTTTGGGTTTTCT	TGCATCCAACTTGTTGTCTTG	n.a	Sethy et al. 2006, Theor Appl Genet. 112:1416-28
NCPGR33	SSR	Cicer arietinum	AY446335	(GA)20	ACATCTTGAAGTGCCCCAAC	TGCAAGCAGACGGTTACAAG	n.a	Sethy et al. 2006, Theor Appl Genet. 112:1416-28
NCPGR34	SSR	Cicer arietinum	AY446336	(CT)17	TGGAAGGTGTTTTAGTGGGTG	GACTAACTGGCCCCCAAAA	n.a	Sethy et al. 2006, Theor Appl Genet. 112:1416-28
NCPGR38	SSR	Cicer arietinum	AY446339	(CA)11(CT)8	CGGTTAGTTGGGGACTTTCA	CCCGACGTAAAATGGAAGAA	n.a	Sethy et al. 2006, Theor Appl Genet. 112:1416-28
NCPGR40	SSR	Cicer arietinum	AY446341	(GA)12gt(GA)ca(GA)3gtaagt(GA)4gtgg(GA)10gt(GA)gt(GA)6	TGAACGAATCATGGCAAGAG	GCCCTCCTTCTTGCTTACAA	n.a	Sethy et al. 2006, Theor Appl Genet. 112:1416-28
NCPGR42	SSR	Cicer arietinum	AY446343	(CT)27	CCCCTAGTAGCAAATATTTTGACC	TTTGAATGCATTTCTTCATAGCA	n.a	Sethy et al. 2006, Theor Appl Genet. 112:1416-28
NCPGR43	SSR	Cicer arietinum	AY446344	(CT)12at(CT)3	GAAGTCGAGATGCTGAAAAG	AATTCTAGAAGGGAAGGGTG	n.a	Sethy et al. 2006, Theor Appl Genet. 112:1416-28
NCPGR45	SSR	Cicer arietinum	AY446346	(CT)2gtcat(CT)5cc(CT)2cc(CT)17	TGTTTTCAAATCAAACAGGC	GATACACACCAAGGCACAGT	n.a	Sethy et al. 2006, Theor Appl Genet. 112:1416-28
NCPGR46	SSR	Cicer arietinum	AY446347	(CT)6at(CT)6at(CT)(CA)14	CCCAAAACTGAAATGGAAAC	GGCAGTTACTACCAAGGCAT	n.a	Sethy et al. 2006, Theor Appl Genet. 112:1416-28
NCPGR48	SSR	Cicer arietinum	AY446349	(CT)22N13(CT)3cg(CT)3	TGGGCTATGAATTAAGATGG	TAATTGATGAGGGAGAGAGC	n.a	Sethy et al. 2006, Theor Appl Genet. 112:1416-28
NCPGR51	SSR	Cicer arietinum	AY446352	(GA)20	CATAATGCAAGGGCAATTAG	CTCTTATCTTCATGTTGCCG	n.a	Sethy et al. 2006, Theor Appl Genet. 112:1416-28
NCPGR52	SSR	Cicer arietinum	AY446353	(GA)2aa(GA)25	CAAGCTCTTTCAGAATTTGC	TACTGGTGGAAAAATGGATG	n.a	Sethy et al. 2006, Theor Appl Genet. 112:1416-28
NCPGR53	SSR	Cicer arietinum	AY446354	(CT)5ca(CT)ca (CT)10ca(CT)4 ca(CT)ta(CT)4 gtca(CT)12	CCCTCCTTCTTGCTTACAAA	TAATGGTGAACGAATCATGG	n.a	Sethy et al. 2006, Theor Appl Genet. 112:1416-28
NCPGR54	SSR	Cicer arietinum	AY446355	(CT)16	GAAGTCGAGATGCTGAAAAG	AATTCTAGAAGGGAAGGGTG	n.a	Sethy et al. 2006, Theor Appl Genet. 112:1416-28
NCPGR55	SSR	Cicer arietinum	AY446356	(GA)16	TCCATTGGATACATCACAGG	GGGCAAATTCAGTATTTTGG	n.a	Sethy et al. 2006, Theor Appl Genet. 112:1416-28
NCPGR56	SSR	Cicer arietinum	AY446357	(GA)12gt(GA)ca (GA)3N6(GA)4gt (GA)9gt(GA)gt (GA)6	CATGACAATAATGGTGAACG	GATCTTGACTTCTGTTTGTGC	n.a	Sethy et al. 2006, Theor Appl Genet. 112:1416-28
NCPGR57	SSR	Cicer arietinum	AY446358	(GT)14(GA)24 (GT)2	CGATGATATTCTCAGCGAAC	TGTATGAAAACACTTTGACTCATT	n.a	Sethy et al. 2006, Theor Appl Genet. 112:1416-28
NCPGR59	SSR	Cicer arietinum	AY446360	(GT)12(GA)13	CTTGACCAGAGGCATTTATC	AACATAATGGTGTCCAAAGC	n.a	Sethy et al. 2006, Theor Appl Genet. 112:1416-28
NCPGR63	SSR	Cicer arietinum	AY446364	(GA)11gc(GA)12	CTCTCTTCTCCTCCCAAAAT	GGGGATTTGTTTTAAGTCCT	n.a	Sethy et al. 2006, Theor Appl Genet. 112:1416-28
NCPGR69	SSR	Cicer arietinum	AY446370	(GA)36	GACCGAATGTCCATAAATCA	GGAGCTGGAAAAACTACAGC	n.a	Sethy et al. 2006, Theor Appl Genet. 112:1416-28
NCPGR72	SSR	Cicer arietinum	AY446373	(GA)21	TTAACCCATTAGCGTGACTT	GATCAGCTTCTTGCTTTCAT	n.a	Sethy et al. 2006, Theor Appl Genet. 112:1416-28
NCPGR75	SSR	Cicer arietinum	AY446376	(CT)15(CA)14	AACTGAAATGGAAACACAGG	GAAAGCTGACTCCTCTACCA	n.a	Sethy et al. 2006, Theor Appl Genet. 112:1416-28
NCPGR76	SSR	Cicer arietinum	AY446377	(GT)13(GA)2ta(GA)7ta(GA)6	GAAAGCTGACTCCTCTACCA	GAAAATGCTCTCAGTCAAGG	n.a	Sethy et al. 2006, Theor Appl Genet. 112:1416-28
NCPGR81	SSR	Cicer arietinum	AY446382	(AG)31	CCGAATGTCCATAAATCAAT	TGTTTGACTGGGATAACTCC	n.a	Sethy et al. 2006, Theor Appl Genet. 112:1416-28
NCPGR86	SSR	Cicer arietinum	AY446387	(CT)13(CA)11	CTACTGCAGAAAAATCAGGG	ATAGTTCTTGACCAGAGGCA	n.a	Sethy et al. 2006, Theor Appl Genet. 112:1416-28
NCPGR89	SSR	Cicer arietinum	AY446390	(GA)28	AAAGGGCCTTCAAGTTGTAT	ACTTTTGGAGTGAGAGGCT	n.a	Sethy et al. 2006, Theor Appl Genet. 112:1416-28
NCPGR90	SSR	Cicer arietinum	AY446391	(GA)36	TAGCATACCATTGTCAACCA	AAGAGCACATACGGTTTTGT	n.a	Sethy et al. 2006, Theor Appl Genet. 112:1416-28
NCPGR91	SSR	Cicer arietinum	AY446392	(AG)12at (AG)17	ATTGAATCCTTTCTGAACCG	CTGTTCTCTTTTCTCCTCCG	n.a	Sethy et al. 2006, Theor Appl Genet. 112:1416-28
NCPGR93	SSR	Cicer arietinum	AY446394	(CA)2 (CT)24 (CA)13	CAAAGTTTGTTGCTAGGATTC	GAAGATCTCCGACGATGATA	n.a	Sethy et al. 2006, Theor Appl Genet. 112:1416-28
NCPGR98	SSR	Cicer arietinum	AY446399	(GA)20gg(GA)14	CATCTTATTTTTCATTTTAGAGGAGG	AGGAAGTGTTATGGAGATGCC	n.a	Sethy et al. 2006, Theor Appl Genet. 112:1416-28
NCPGR99	SSR	Cicer arietinum	AY446400	(GA)18	ATCATGAAGCAAATCCTCAC	TGAACCCAACATAGCATACA	n.a	Sethy et al. 2006, Theor Appl Genet. 112:1416-28
AGLC29	SSR	Cicer arietinum	CK148945		TCTTCAACACCTCCATCTAACCTA	GACATGAAACCAAAGCATCACA	325–400	Buhariwalla et al. 2005, BMC Plant Biology 5:16
AGLC66	SSR	Cicer arietinum	CK149070		CCACAAAGGACGACAACAACGA	CCCAACACGAACCACACGA	500–650	Buhariwalla et al. 2005, BMC Plant Biology 5:16
AGLC75	SSR	Cicer arietinum	CK148853	AAC(5)	CAACAACAACCTATCCGAACCTCA	ACTATCCCTAACCTTCCATCACCA	200–230	Buhariwalla et al. 2005, BMC Plant Biology 5:16
AGLC101	SSR	Cicer arietinum	CK148993		TGTCCAAAATTGGGATCAGAGA	AGAACGACTTCAGCAGCAGCA	370–400	Buhariwalla et al. 2005, BMC Plant Biology 5:16
CESSRDB3	SSR	Cicer arietinum	AJ609280	(TAA)6	TTATCACTTGTTATTGTCCTCTAAG	AATTTATGGACCCCATGTAA	197	Choudhary et al. 2008, Theor Appl Genet.118(3):591-608
CESSRDB7	SSR	Cicer arietinum	AJ487469	(GGT)5N6(GGT)2	AAGTGGTGTCGGTAATGGT	TAATACCAAAAGCATGCACA	196	Choudhary et al. 2008, Theor Appl Genet.118(3):591-608
CESSRDB10	SSR	Cicer arietinum	AJ005947	(TAA)GAA(TAA)6	CCCTTAATCAATTCA CCTCA	TTATCCAAACCAATGATTCC	192	Choudhary et al. 2008, Theor Appl Genet.118(3):591-608
CESSRDB16	SSR	Cicer arietinum	AJ487472	(TA)10, (TTA)4G(TTA)A(TTA)2,	ATGCTATGCATGATGTTTCA	GTTCCAAACAAACACAACAA	295	Choudhary et al. 2008, Theor Appl Genet.118(3):591-608
CESSRDB27	SSR	Cicer arietinum	AJ271660	(TAT)7	GGTGAGATTAGGAAGCAATG	TATCCAATCCCCATAAGATG	215	Choudhary et al. 2008, Theor Appl Genet.118(3):591-608
CESSRDB35	SSR	Cicer arietinum	AJ400861	(GAT)7	TCTAGAGCTAGCCAAAGGAA	GCATCGTAATCATCGGTACT	272	Choudhary et al. 2008, Theor Appl Genet.118(3):591-608
CESSRDB45	SSR	Cicer arietinum	AJ249802	(AT)7(AG)5	AGATGGTTTGAATGTTGAGG	CACTTGACCCTTTGATTGTT	295	Choudhary et al. 2008, Theor Appl Genet.118(3):591-608
CESSRDB55	SSR	Cicer arietinum	AJ005000	(TA)5, (ACT)5	CGATTATCTCAACTTTTGGC	ACATGCACACGACAAATAAA	136	Choudhary et al. 2008, Theor Appl Genet.118(3):591-608
CESSRDB61	SSR	Cicer arietinum	CK149116	(CTT)7	GCAGAATGGGAGATAATGAA	TGCTGATTCTGATGTCTACG	233	Choudhary et al. 2008, Theor Appl Genet.118(3):591-608
CESSR21	SSR	Cicer arietinum	ES544479	(CTT)6	CCTCAACGCTCATTCTTCTTCT	CCCCAAGGAACCATTCTAAGAT	233	Choudhary et al. 2008, Theor Appl Genet.118(3):591-608
CESSR23	SSR	Cicer arietinum	EX151810	(TTC)7, (CTT)3	CGCGTAAACGTTATTCTCTTCA	CATCATTTCCCTTAGCATCCTT	399	Choudhary et al. 2008, Theor Appl Genet.118(3):591-608
CESSR25	SSR	Cicer arietinum	ES544482	(CCG)6	CTATGGCAAAAAGCATCACAAG	ATAGCCATGGCCACATTAAACT	363	Choudhary et al. 2008, Theor Appl Genet.118(3):591-608
CESSR26	SSR	Cicer arietinum	ES544483	(CTT)4, (CT)10	GGCAAAATCGAAATTCAACC	TGATCAATGACAGTGTAGAAGG	275	Choudhary et al. 2008, Theor Appl Genet.118(3):591-608
CESSR30	SSR	Cicer arietinum	ES544486	(CT)6TT(CT)2TT(CT)3, (CAC)6	TCGGACCACAAGAGCATCTA	CGTGGAAGAAAGGAATGTTG	388	Choudhary et al. 2008, Theor Appl Genet.118(3):591-608
CESSR31	SSR	Cicer arietinum	ES544487	(AAG)8T(AAG)	ACGTAGGTTAAGGTTGCTGGTC	TTCAACGTGTTCGAAAGCTC	113	Choudhary et al. 2008, Theor Appl Genet.118(3):591-608
CESSR34	SSR	Cicer arietinum	ES544488	(TAT)4, (TGT)6	CATTGCTCAAAGCCAATTCA	TCGATGAATCGGAACAAACA	294	Choudhary et al. 2008, Theor Appl Genet.118(3):591-608
CESSR42	SSR	Cicer arietinum	ES544489	(ACC)5	TGGTTGAAGAAAAGAAGGTAGTG	CGGTTCACTAATGCAAAAACCT	298	Choudhary et al. 2008, Theor Appl Genet.118(3):591-608
CESSR47	SSR	Cicer arietinum	EX567643	(TTC)5	GAGTTCCACATTGTCACAGGAA	AATGCAACAGTCCTTGTGGATA	541	Choudhary et al. 2008, Theor Appl Genet.118(3):591-608
CEESR61	SSR	Cicer arietinum	EX151660	(CT)7T(CT)2	CACTCTTCCCTCCCTTTCTTTA	GAATCAGGGTAGGTTTGTTTGC	257	Choudhary et al. 2008, Theor Appl Genet.118(3):591-608
CESSR62	SSR	Cicer arietinum	EX567512	(TGA)5, (TAT)3	ACCAGCTGCTAGACCTGATGTT	GCAATAAAACAAAATCCTCACACC	245	Choudhary et al. 2008, Theor Appl Genet.118(3):591-608
CESSR68	SSR	Cicer arietinum	EX151762	(ACC)6	AATGGCCACCATTTTCTCATC	AAACGTTCTTTCCATCCTTCTG	330	Choudhary et al. 2008, Theor Appl Genet.118(3):591-608
CESSR72	SSR	Cicer arietinum	EX151914	(CT)7	ATTTCACTCCTCACTTCTCACC	CACGAAAATCGGATGATTCAG	345	Choudhary et al. 2008, Theor Appl Genet.118(3):591-608
CESSR73	SSR	Cicer arietinum	EX151922	(CTT)3ATT(CTT)6(GTT)2(AT)4	TCTTCTCCCATTCGTTGTTGAT	GATCTTCTGTTCCTCAGCCAAC	363	Choudhary et al. 2008, Theor Appl Genet.118(3):591-608
CESSR80	SSR	Cicer arietinum	EX151949	(GA)7	TCACCCTTTCTTCTTCAACTTC	GAACGCATAAAATAGTCGCTGA	260	Choudhary et al. 2008, Theor Appl Genet.118(3):591-608
CaSSR3	SSR	Cicer arietinum	DQ071845	(ATT)8	CTGTTTATTTGGCCCATTCT	CGACAATTTCAACTTTTGGT	296	Choudhary et al. 2005, Mol Ecology 6:93-95
CakTC13120	SSR	Cicer arietinum	-	(TCT)8	GGAGAGTGACACTGAATCTTG	TTCAAAGAATGAAGCAACAGT	219	Agarwal et.al 2012 PLoS One. 2012; 7(12): e52443
CakTC30946	SSR	Cicer arietinum	-	(TAT)6	ACCTTCAAAACACCATTCTTT	GAAATTGTTGAAGTGAGTGATG	225	Agarwal et.al 2012 PLoS One. 2012; 7(12): e52443
CakTC09678	SSR	Cicer arietinum	-	(GTGA)9	ATCGGTGACTGAGAAGGAG	TATAGGAAAAGGAAACGGAAC	237	Agarwal et.al 2012 PLoS One. 2012; 7(12): e52443
CakTC23803	SSR	Cicer arietinum	-	(TGA)15	GTTGGATTGAAGATTTCGAG	TGCAACAACACTATTGAAGAA	246	Agarwal et.al 2012 PLoS One. 2012; 7(12): e52443
CakTC25855	SSR	Cicer arietinum	-	(TAA)9	AACAATCGAGACATAGTGGTG	AAAATGTTGCTATGTGGAGAG	234	Agarwal et.al 2012 PLoS One. 2012; 7(12): e52443
CakTC30698	SSR	Cicer arietinum	-	(ATG)7	AAAAAGCAACAAGAAACACAG	CAACCATAGCAAAATTGAGAG	222	Agarwal et.al 2012 PLoS One. 2012; 7(12): e52443
CakTC29000	SSR	Cicer arietinum	-	(AAG)10	AGAGGTTGAAAAATGGAAGAG	CACCAATTGTAACGAATCAAC	230	Agarwal et.al 2012 PLoS One. 2012; 7(12): e52443
CakTC24680	SSR	Cicer arietinum	-	(AT)8	AATATGCCATAATTGGTCCTC	ACTGTTTGCTTTTTCACTTCA	215	Agarwal et.al 2012 PLoS One. 2012; 7(12): e52443
CakTC34556	SSR	Cicer arietinum	-	(ATTCAT)6	CCTTTCATTCATCACTTCAAC	AGGATAAAGGTGAAGCAAATC	243	Agarwal et.al 2012 PLoS One. 2012; 7(12): e52443
CakTC40711	SSR	Cicer arietinum	-	(TGG)6	TTGAAGGTGTTAAATTGGTTG	AATATGCCTATGAGCATCTGA	216	Agarwal et.al 2012 PLoS One. 2012; 7(12): e52443
CakTC30675	SSR	Cicer arietinum	-	(AT)10	GTTTTCCTTTTATTCCATTCC	AGGGATCCAGGTTAGAACTTA	215	Agarwal et.al 2012 PLoS One. 2012; 7(12): e52443
CakTC31492	SSR	Cicer arietinum	-	(CTAT)7	ACATTGTAGGGGTAGGTTAGC	AGTTAGTGGTGTGCTGAAGAA	228	Agarwal et.al 2012 PLoS One. 2012; 7(12): e52443
CakTC32010	SSR	Cicer arietinum	-	(TGC)5	CACATGTCCAATACCACCTAT	ATCAACAGCATTCTCAACAAC	216	Agarwal et.al 2012 PLoS One. 2012; 7(12): e52443
CakTC24891	SSR	Cicer arietinum	-	(AAT)13	AGCGATAACAATAACAACATCA	AAGCTAAAAAGGTGAATTCGT	234	Agarwal et.al 2012 PLoS One. 2012; 7(12): e52443
CakTC28116	SSR	Cicer arietinum	-	(GTG)8	GTTGAGAAATTGAGGAGTGTG	TAACCACCACAATTTTCTTTC	225	Agarwal et.al 2012 PLoS One. 2012; 7(12): e52443
CakTC42648	SSR	Cicer arietinum	-	(AG)7	CATTTTTAATGTGTTCGTGTATC	CAAGAGCAAGTGAAGAAGCTA	213	Agarwal et.al 2012 PLoS One. 2012; 7(12): e52443
CakTC37408	SSR	Cicer arietinum	-	(TCT)12	ATTCTCCGATTAAATCTTCCA	CATTTTTAATCTCGATTTCACC	240	Agarwal et.al 2012 PLoS One. 2012; 7(12): e52443
CakTC28476	SSR	Cicer arietinum	-	(TA)7	TCTTTCTCTCTCTCCCCAATA	CTCGACACTATTCTGCACTCT	213	Agarwal et.al 2012 PLoS One. 2012; 7(12): e52443
CakTC28476	SSR	Cicer arietinum	-	(AGAA)3	TCTTTCTCTCTCTCCCCAATA	CTCGACACTATTCTGCACTCT	213	Agarwal et.al 2012 PLoS One. 2012; 7(12): e52443
CakTC36179	SSR	Cicer arietinum	-	(GA)19	CAGGATTTTGTGATAATTGGA	CTGACCAATTTCTAGTTGACG	239	Agarwal et.al 2012 PLoS One. 2012; 7(12): e52443
CakTC38143	SSR	Cicer arietinum	-	(GAA)8	CAAAGTTCACTCTCGTTGATT	AAAGTTGTTGTTGAGCGTTT	237	Agarwal et.al 2012 PLoS One. 2012; 7(12): e52443
CakTC40146	SSR	Cicer arietinum	-	(TGA)9	TGAGGTTGAGAATTTGAGTGT	CTCACTTCTCATCACCATCAT	228	Agarwal et.al 2012 PLoS One. 2012; 7(12): e52443
CakTC15258	SSR	Cicer arietinum	-	(TC)16	TGGTGTACTCTTCAGATTCGT	AGTTGGGAAGAAAATAAGCTG	229	Agarwal et.al 2012 PLoS One. 2012; 7(12): e52443
CakTC22634	SSR	Cicer arietinum	-	(TA)11	TTCCTTCTGCTAGGGAATAGT	AGTGAGCATATCAAATCAACG	223	Agarwal et.al 2012 PLoS One. 2012; 7(12): e52443
CakTC28476	SSR	Cicer arietinum	-	(GAA)6	TAATGAAAATTGTGGGAGAAG	TGACCCTCTTGTCATACTCAT	218	Agarwal et.al 2012 PLoS One. 2012; 7(12): e52443
CakTC37598	SSR	Cicer arietinum	-	(AAC)6	ATTACTTGTTGGGTCCTCTTT	TAACCTCTGAGTCTGTTTTGG	218	Agarwal et.al 2012 PLoS One. 2012; 7(12): e52443
CakTC32488	SSR	Cicer arietinum	-	(CTT)9	TCGACATGATAACACAAGTCA	TAAGATCAAACAAACCTCACG	225	Agarwal et.al 2012 PLoS One. 2012; 7(12): e52443
CakTC37545	SSR	Cicer arietinum	-	(TC)18	GGTATATTTATGCAGCGTTTG	GAATGGTAATGTGAATTGGAA	234	Agarwal et.al 2012 PLoS One. 2012; 7(12): e52443
CakTC39206	SSR	Cicer arietinum	-	(CT)6	CTTTCTGCTTAATGGAATGG	GGTGTGTAGCAGAAGAGAAGA	215	Agarwal et.al 2012 PLoS One. 2012; 7(12): e52443
CakTC41944	SSR	Cicer arietinum	-	(ATT)14	GGGAATCCATTAGGATAAAGA	CAAACTCACTTTCAGCTCTTG	252	Agarwal et.al 2012 PLoS One. 2012; 7(12): e52443
CakTC38187	SSR	Cicer arietinum	-	(TC)11	GTTCCTCAACCAACCTCTACT	TTGGAAGCTAGAGCAAATATC	229	Agarwal et.al 2012 PLoS One. 2012; 7(12): e52443
* List of Genbank IDs for SSRs from literature. SSRs for which Genbank IDs were not found are denoted as '-'
